# Supplementary material for: Radiation Exposure of Peripheral Mononuclear Blood Cells Alters the Composition and Function of Secreted Extracellular Vesicles
Source: Int J Mol Sci. 2020 Mar 27;21(7):2336. doi: 10.3390/ijms21072336 (PMC7178185; doi:10.3390/ijms21072336)
Supplement: Supplementary file 1 [file ijms-21-02336-s001.zip]

Archive with 6 entries (6 files):
- Supplementary_final.xlsx
- Supplementary_S1.jpg
- Supplementary_S2.jpg
- Supplementary_S3.jpg
- Supplementary_S4.jpg
- Supplementary_S5.jpg
