# Supplementary material for: Radiation Exposure of Peripheral Mononuclear Blood Cells Alters the Composition and Function of Secreted Extracellular Vesicles
Source: Int J Mol Sci. 2020 Mar 27;21(7):2336. doi: 10.3390/ijms21072336 (PMC7178185; doi:10.3390/ijms21072336)
Supplement: Supplementary file 1 [file ijms-21-02336-s001.zip › Supplementary_final.xlsx]

## Sheet: identified microRNAs
Supplementary table 1: mean reads of microRNA identified in extracellular vesicles
(miRNAs are counted as identified if the read count is at least ≥ 50 in two out of three biological replicates)
(numbers in red indicate read counts <50)
	mean reads
miRNA	MNC 0 Gy	MNC 0,1 Gy	MNC 2 Gy	MNC 6 Gy
hsa-let-7a-3p	111.22	82.2139	63.8472	84.5542
hsa-let-7a-5p	81123.8	96688.5	111591	66328.4
hsa-let-7b-5p	34707	36852.9	29859.7	19482
hsa-let-7c-5p	1049.03	1214.83	1293.13	900.967
hsa-let-7d-3p	446.027	472.244	344.505	278.434
hsa-let-7d-5p	9963.97	12079.7	10506.9	4769.61
hsa-let-7e-5p	1430.51	3647.99	2148.06	673.84
hsa-let-7f-5p	221826	301395	366115	228526
hsa-let-7g-5p	451132	436584	662377	556838
hsa-let-7i-5p	311612	376428	313644	297840
hsa-miR-100-5p	1178.81	848.088	1080.18	1192.28
hsa-miR-101-3p	67924.3	54674.1	85535.2	148840
hsa-miR-103a-3p	63913.1	52321.2	88558.1	88357.2
hsa-miR-106a-5p	3177.02	2701.15	8170.84	7647.53
hsa-miR-106b-3p	12982.5	12621.5	17122.7	16426.6
hsa-miR-106b-5p	2405.96	2385.64	3571.48	2722.09
hsa-miR-107	958.023	777.341	1117.31	1134.54
hsa-miR-10a-5p	4111.54	3235.28	4335.42	5989.89
hsa-miR-10b-5p	102.185	68.7597	58.1853	94.3387
hsa-miR-122-5p	96.1164	75.4662	55.7263	43.5188
hsa-miR-125a-3p	88.4	132.798	107.181	69.1465
hsa-miR-125a-5p	1492.51	1160.74	1274.87	2653.57
hsa-miR-125b-5p	228.463	173.718	263.93	475.189
hsa-miR-1260a	201.859	146.495	105.54	149.959
hsa-miR-1260b	249.708	201.949	120.927	177.216
hsa-miR-126-3p	25257.9	26824.9	21947.7	31372.9
hsa-miR-126-5p	993.921	860.389	884.866	939.998
hsa-miR-128-3p	3612.19	2764.16	2397.88	3388.52
hsa-miR-130a-3p	152.571	151.31	121.161	122.189
hsa-miR-130b-3p	162.874	154.781	155.537	117.085
hsa-miR-130b-5p	90.9388	56.1305	51.38	70.4637
hsa-miR-132-3p	3260.44	4378	2767.42	1512.45
hsa-miR-132-5p	190.043	254.636	146.999	129.39
hsa-miR-139-5p	1027.66	1873.77	2079.53	1783.09
hsa-miR-140-3p	17926.2	16988.1	20040.9	32427.9
hsa-miR-140-5p	1619.4	2054.43	1702.72	2021.14
hsa-miR-142-3p	8217.47	12231.7	9948.3	7992.4
hsa-miR-142-5p	21118.3	13112.4	14760.8	27037.2
hsa-miR-143-3p	10012.2	8719.97	9822.4	12591
hsa-miR-143-5p	76.1917	71.3239	83.5578	98.5633
hsa-miR-145-3p	102.798	74.34	93.426	134.336
hsa-miR-145-5p	80.4764	80.9803	76.5751	36.221
hsa-miR-146a-3p	51.9315	70.7232	39.4771	26.2828
hsa-miR-146a-5p	210577	201265	162653	152059
hsa-miR-146b-5p	211656	259039	261906	216864
hsa-miR-147b	95.8918	193.976	232.228	163.682
hsa-miR-148a-3p	140019	192280	145413	177633
hsa-miR-148b-3p	27141.1	29257.6	25476.7	30019.1
hsa-miR-148b-5p	49.1474	58.705	52.8233	71.267
hsa-miR-150-5p	24916.9	22223.3	23602.6	20886
hsa-miR-151a-3p	15695.5	19817.2	13372.2	18804.5
hsa-miR-151a-5p	1418.19	1415.68	1230.48	1036.11
hsa-miR-151b	438.558	319.181	269.281	210.647
hsa-miR-152-3p	8580.73	7405.07	10339.2	13753.1
hsa-miR-155-5p	102251	148228	218896	140007
hsa-miR-15a-5p	1102.95	790.463	1100.99	1306.32
hsa-miR-15b-3p	199.608	198.122	150.723	114.401
hsa-miR-15b-5p	2772.08	1664.04	1685.66	2487.36
hsa-miR-16-2-3p	1508.28	1033.89	1183.67	1512.97
hsa-miR-16-5p	15521.3	15656.1	20291.9	16069.3
hsa-miR-17-3p	95.666	92.8631	119.285	145.989
hsa-miR-17-5p	24332.6	21938.4	48393.3	53548.8
hsa-miR-181a-2-3p	879.899	513.09	782.548	1316.59
hsa-miR-181a-3p	499.883	582.38	490.411	412.894
hsa-miR-181a-5p	27259.8	24683.5	29566.1	38321.4
hsa-miR-181b-5p	4532.1	3239.68	4011.82	6423.67
hsa-miR-181c-3p	241.818	226.179	250.265	247.854
hsa-miR-181c-5p	82.8812	76.6656	88.2077	73.2718
hsa-miR-181d-5p	672.99	661.475	988.619	1050.48
hsa-miR-1827	175.788	182.076	240.165	214.611
hsa-miR-185-3p	248.855	177.603	139.401	288.41
hsa-miR-185-5p	38465.7	29902.6	35015.7	25330.7
hsa-miR-186-5p	15406.1	13477.7	9595.39	15198.6
hsa-miR-18a-3p	99.6765	119.487	124.259	86.3735
hsa-miR-18a-5p	179.704	200.016	326.5	309.932
hsa-miR-190b	267.28	264.464	342.031	295.257
hsa-miR-191-5p	29487.3	32207.8	31055.2	29317.5
hsa-miR-192-5p	5850.31	5521.09	7579.4	8338.51
hsa-miR-193a-5p	414.793	367.485	294.597	528.076
hsa-miR-193b-3p	72.4457	123.196	90.2512	44.2857
hsa-miR-194-5p	581.217	414.76	503.009	856.294
hsa-miR-195-5p	61.1054	63.1798	69.0509	66.9284
hsa-miR-196b-5p	332.2	255.757	322.426	370.916
hsa-miR-199a-3p=hsa-miR-199b-3p	37328.6	32093	36483.1	38347.3
hsa-miR-199a-5p	3287.94	4150.38	3333.41	3199.12
hsa-miR-199b-5p	1177.69	1697.36	1289.25	1022.08
hsa-miR-19a-3p	893.837	917.631	1087.21	1033.93
hsa-miR-19b-3p	1843.89	2206.94	2736.57	1928.04
hsa-miR-200b-3p	723.535	641.516	844.228	967.773
hsa-miR-200c-3p	764.597	699.207	823.649	803.866
hsa-miR-203a-3p	632.562	535.334	265.198	593.748
hsa-miR-20a-5p	55185.6	41984.8	108416	139210
hsa-miR-20b-5p	3216.49	2852.21	8420.87	7541.81
hsa-miR-210-3p	160.074	170.851	259.434	253.072
hsa-miR-212-3p	175.003	221.83	162.352	69.1932
hsa-miR-212-5p	115.344	95.39	63.3332	85.2535
hsa-miR-215-5p	90.4291	81.7944	106.609	137.102
hsa-miR-21-5p	741316	897879	966513	1.03233e+06
hsa-miR-218-5p	31.0246	74.4541	46.642	34.9895
hsa-miR-221-3p	12234	9193.12	6316.1	12588.3
hsa-miR-221-5p	575.391	584.222	563.295	767.412
hsa-miR-222-3p	1583.04	1428.11	1774.6	1786.69
hsa-miR-22-3p	6796.77	6214.98	7354.14	8944.3
hsa-miR-224-5p	402.865	348.481	366.857	672.599
hsa-miR-22-5p	952.427	1045.97	885.013	962.386
hsa-miR-23a-3p	33745.6	37946.3	22673.6	15625
hsa-miR-23b-3p	1785.78	1583.42	871.298	793.155
hsa-miR-24-2-5p	516.009	646.956	545.533	545.444
hsa-miR-24-3p	23283.5	27091.2	33605.7	30319.5
hsa-miR-25-3p	13756.4	13936.8	16698.4	19119
hsa-miR-25-5p	58.8997	69.1604	68.3733	55.8842
hsa-miR-26a-2-3p	58.3528	58.9831	35.4404	26.7166
hsa-miR-26a-5p	188879	178941	186743	168998
hsa-miR-26b-5p	63632.3	52176.8	73877.2	66789.6
hsa-miR-27a-3p	14159.4	13961.1	17420.2	18954.4
hsa-miR-27a-5p	364.54	308.313	250.525	464.474
hsa-miR-27b-3p	11638.8	11398.8	12843.4	14767.6
hsa-miR-28-3p	9669.62	8301.71	8038.38	10520.1
hsa-miR-28-5p	4029.28	3640.73	4094.79	5204.94
hsa-miR-29a-3p	25998	30304.1	32501.5	27013.6
hsa-miR-29b-3p	1478.46	1593.08	2043.27	1775.6
hsa-miR-29c-3p	732.339	749.99	694.727	664.224
hsa-miR-29c-5p	150.946	224.997	135.023	79.246
hsa-miR-3074-5p	53.0927	50.6549	62.1387	63.9086
hsa-miR-30a-3p	124.252	135.521	141.71	138.686
hsa-miR-30a-5p	292.845	227.341	188.337	339.105
hsa-miR-30b-5p	497.356	419.723	301.375	300.427
hsa-miR-30c-1-3p	78.4163	88.1718	73.4685	53.0565
hsa-miR-30c-5p	1621.61	1450.89	1104.61	1448.24
hsa-miR-30d-3p	96.9116	118.607	102.505	103.592
hsa-miR-30d-5p	17210.6	10710.6	8374.46	17417
hsa-miR-30e-3p	11352.8	13239.7	15817.3	14301.1
hsa-miR-30e-5p	4673.69	3313.77	2866.43	6337.98
hsa-miR-31-5p	131.224	112.041	158.833	212.764
hsa-miR-3168	577.851	1596.54	134.686	210.433
hsa-miR-320a	13217.1	15589.4	13717.6	7733.53
hsa-miR-320b	540.712	598.102	519.39	319.794
hsa-miR-320c	753.331	816.424	722.331	386.474
hsa-miR-320d	587.093	694.731	664.064	441.503
hsa-miR-320e	59.1607	62.102	67.2651	40.901
hsa-miR-323b-3p	82.9249	74.8735	50.9359	72.7395
hsa-miR-32-3p	82.982	89.3571	69.9715	53.0319
hsa-miR-324-3p	357.376	270.917	303.875	264.646
hsa-miR-324-5p	198.876	206.581	186.633	111.537
hsa-miR-32-5p	317.651	347.582	275.131	320.667
hsa-miR-326	370.935	340.824	207.541	118.995
hsa-miR-328-3p	523.106	348.319	326.487	368.971
hsa-miR-330-3p	1814.3	2062.6	2675.12	2252.46
hsa-miR-330-5p	111.309	219.581	165.541	124.262
hsa-miR-331-3p	210.281	247.489	96.4406	60.4786
hsa-miR-331-5p	64.5768	61.1792	59.7538	70.2058
hsa-miR-335-3p	143.907	90.2068	102.981	176.006
hsa-miR-335-5p	1542.72	974.734	1425.73	1846.08
hsa-miR-338-5p	410.418	291.158	199.88	280.061
hsa-miR-339-3p	1005.61	1100.03	1067.16	1068.16
hsa-miR-339-5p	488.978	500.926	368.449	301.94
hsa-miR-33a-5p	130.867	114.29	134.502	190.75
hsa-miR-340-3p	238.861	266.089	209.684	299.525
hsa-miR-340-5p	13440.4	9433.9	9794.52	14852.5
hsa-miR-342-3p	4824.68	5087.06	7764.13	4707.35
hsa-miR-342-5p	2124.19	2227.62	1948.06	1854.08
hsa-miR-34a-5p	202.905	367.243	1366.63	1387.38
hsa-miR-34c-5p	265.253	225.638	487.976	709.181
hsa-miR-361-3p	5954.99	6312.63	6653.38	6711.61
hsa-miR-361-5p	1273.21	1128.91	1010.3	1040.29
hsa-miR-362-5p	223.395	252.038	220.772	193.151
hsa-miR-363-3p	2899.55	3189.53	4032.59	3392.99
hsa-miR-370-3p	421.37	385.45	285.484	594.69
hsa-miR-374b-5p	1090.06	1160.77	951.24	881.486
hsa-miR-378a-3p	56482.5	81870.2	60940.8	50016.1
hsa-miR-378a-5p	362.471	385.835	234.087	189.957
hsa-miR-378b	126.527	135.672	122.458	98.319
hsa-miR-378c	1526.49	1467.77	1626.11	1558.24
hsa-miR-378d	6300.97	6997.82	5818.01	5324.07
hsa-miR-378e	778.337	873.46	757.454	666.266
hsa-miR-378f	293.82	406.01	354.229	285.468
hsa-miR-378g	5581.98	5522.78	5003.79	4352.08
hsa-miR-378h	50.829	71.9275	56.7863	45.9149
hsa-miR-378i	5032.94	5092.32	4608.11	3859.04
hsa-miR-381-3p	406.469	489.425	296.097	367.989
hsa-miR-421	546.233	493.992	441.553	487.467
hsa-miR-422a	157.828	252.67	173.716	134.686
hsa-miR-423-3p	36409.4	30811.2	34546.8	48412.2
hsa-miR-423-5p	7024.03	11121.7	7364.5	3054.95
hsa-miR-424-5p	314.96	308.172	472.462	388.84
hsa-miR-425-3p	1357.04	1488.65	1344.51	1181.58
hsa-miR-425-5p	2066.82	3659.69	2320.12	1712.83
hsa-miR-4286	185.824	244.787	209.662	67.2542
hsa-miR-4317	230.757	230.252	181.214	133.076
hsa-miR-4318	423.575	351.425	527.046	563.277
hsa-miR-450a-5p	99.0724	94.0173	71.0657	73.8444
hsa-miR-450b-5p	81.9456	50.2655	60.3121	80.8642
hsa-miR-451a	80067.4	80703.5	34097.7	24762.1
hsa-miR-452-5p	162.794	169.989	179.389	266.582
hsa-miR-484	1636.97	1039.48	920.855	1362.67
hsa-miR-486-3p	203.677	129.556	111.228	114.173
hsa-miR-486-5p	11352.1	6767.57	5861.81	9950.83
hsa-miR-501-3p	649.344	568.237	418.245	531.334
hsa-miR-502-3p	463.493	472.117	342.489	348.709
hsa-miR-503-5p	266.232	259.76	302.831	360.101
hsa-miR-505-3p	260.262	224.29	256.804	193.69
hsa-miR-532-3p	118.697	100.611	119.293	116.299
hsa-miR-532-5p	10707	11892.8	10489.6	11278.1
hsa-miR-542-3p	205.071	162.892	230.919	344.655
hsa-miR-548l	49.5779	35.4738	52.3483	57.0438
hsa-miR-574-3p	339.214	466.457	230.385	144.965
hsa-miR-574-5p	116.198	166.386	72.3103	51.9075
hsa-miR-629-5p	1974.5	1811.81	2132.93	2118.72
hsa-miR-652-3p	4618.27	4360.68	3854.42	3346.37
hsa-miR-671-3p	59.0213	64.2726	30.9002	70.6084
hsa-miR-671-5p	65.3143	62.8846	77.4942	73.3221
hsa-miR-708-5p	184.954	209.819	207.318	225.004
hsa-miR-7-1-3p	46.1786	49.8894	55.9658	34.4819
hsa-miR-744-5p	2427.12	2041.95	1816.81	2232.95
hsa-miR-7-5p	40166.7	46451	72190.4	45117.9
hsa-miR-760	150.126	134.443	147.751	134.894
hsa-miR-877-5p	126.42	217.09	224.789	96.4996
hsa-miR-92a-3p	45706.7	33753.8	40618.7	46413.5
hsa-miR-92b-3p	148.331	128.303	131.134	120.758
hsa-miR-93-3p	200.631	142.668	188.693	146.38
hsa-miR-93-5p	10665.3	9235.13	13232.8	13739.5
hsa-miR-9-3p	313.653	320.163	312.776	319.253
hsa-miR-941	2416.4	2843.79	2452.57	2904.35
hsa-miR-942-5p	263.047	191.887	240.211	318.174
hsa-miR-9-5p	802.471	1384.13	1597.24	970.165
hsa-miR-98-5p	18495.3	26593.1	23711.5	11330.6
hsa-miR-99a-5p	4421.11	4146.71	3658.23	6437.82
hsa-miR-99b-3p	410.925	528.33	555.236	597.585
hsa-miR-99b-5p	7636.52	6475.76	5638.42	7938.32
hsa-miR-1180-3p	84.9444	68.2434	67.5486	68.7333
hsa-miR-139-3p	98.1103	83.9004	78.719	96.9111
hsa-miR-223-3p	19930.6	23615.1	26810.5	14372.2
hsa-miR-223-5p	3039.69	3646.75	3266.09	3259.95
hsa-miR-3613-5p	982.837	1329.45	1215.33	988.688
hsa-miR-365a-3p=hsa-miR-365b-3p	54.2703	59.248	56.6994	22.989
hsa-miR-3934-5p	81.2222	104.178	155.307	109.594
hsa-miR-409-3p	904.236	807.551	706.124	909.177
hsa-miR-625-5p	325.609	286.402	305.348	172.203
hsa-miR-660-5p	2818.05	2735.34	2401.63	2746.6
hsa-miR-6852-5p	62.1436	55.033	51.5074	71.3733
hsa-miR-769-5p	2546.43	2391.13	3026.26	3711.45
hsa-miR-1246	367.483	344.086	265.491	195.401
hsa-miR-1307-3p	2741.78	2970.03	2398.16	3668.54
hsa-miR-1-3p	7576.07	4378.53	5334.13	5857.42
hsa-miR-144-3p	1224.67	1013.61	759.471	903.818
hsa-miR-182-5p	615.567	597.444	751.822	602.425
hsa-miR-183-5p	289.834	248.453	261.406	236.611
hsa-miR-191-3p	51.504	56.9786	40.1475	42.2771
hsa-miR-21-3p	1037.73	1306.63	1779.71	1994.88
hsa-miR-345-5p	187.731	160.089	119.238	137.299
hsa-miR-424-3p	122.816	101.65	98.7676	108.191
hsa-miR-432-5p	584.16	532.913	567.405	421.82
hsa-miR-4433b-3p	312.952	450.228	229.071	132.887
hsa-miR-500a-3p	989.635	941.659	965.545	897.767
hsa-miR-501-5p	75.037	92.9713	90.2335	61.413
hsa-miR-543	107.47	63.4353	59.9525	50.8635
hsa-miR-584-5p	3527.12	2653.36	3188.84	3905.44
hsa-miR-625-3p	634.916	448.64	514.523	681.775
hsa-miR-6503-3p	75.4045	89.0176	73.0706	80.5799
hsa-miR-1250-5p	82.2471	95.9281	65.3777	60.217
hsa-miR-1271-5p	228.331	224.329	263.029	299.112
hsa-miR-127-3p	1162.34	1250.05	957.027	1175.88
hsa-miR-127-5p	74.1915	71.2635	72.3744	84.5608
hsa-miR-1287-5p	47.6832	51.5317	52.066	70.508
hsa-miR-1294	44.8742	43.8446	60.6064	50.263
hsa-miR-1301-3p	938.477	911.31	1140.61	832.512
hsa-miR-1303	76.8316	87.9345	47.5854	33.7006
hsa-miR-1304-5p	71.4716	115.755	123.332	73.0605
hsa-miR-1307-5p	145.357	153.9	128.364	116.994
hsa-miR-133a-3p	267.493	266.768	152.123	114.346
hsa-miR-134-5p	539.848	535.851	473.267	458.561
hsa-miR-136-3p	61.6594	76.4183	57.6554	51.5395
hsa-miR-144-5p	123.08	104.381	107.94	217.07
hsa-miR-146b-3p	2013.19	2769.68	3078.63	2662.25
hsa-miR-148a-5p	174.779	162.103	172.487	181.746
hsa-miR-197-3p	431.375	435.535	320.03	160.162
hsa-miR-200a-3p	48.5512	52.1	55.637	77.124
hsa-miR-2110	304.774	239.477	191.621	230.705
hsa-miR-2355-3p	107.953	123.32	119.278	149.589
hsa-miR-30b-3p	51.6861	72.0581	58.4534	31.4482
hsa-miR-3177-3p	52.7934	57.1046	51.8172	53.0723
hsa-miR-323a-3p	76.0151	46.99	45.2176	50.805
hsa-miR-3615	222.031	168.03	163.079	267.801
hsa-miR-369-3p	251.494	186.514	207.864	276.052
hsa-miR-374a-3p	213.625	242.563	197.16	247.448
hsa-miR-374a-5p	424.994	362.202	306.076	457.044
hsa-miR-379-5p	777.721	726.476	729.241	1025.43
hsa-miR-382-5p	307.399	271.633	310.89	415.377
hsa-miR-3928-3p	73.379	62.6106	69.3524	76.2165
hsa-miR-409-5p	51.4074	41.2565	39.2191	62.417
hsa-miR-411-5p	124.937	120.189	81.6982	110.609
hsa-miR-433-3p	49.5228	34.731	28.0472	68.7515
hsa-miR-454-3p	270.26	315.774	396.277	212.995
hsa-miR-485-5p	47.3586	59.7326	51.1618	42.7872
hsa-miR-487b-3p	105.959	91.7247	68.2103	65.0339
hsa-miR-493-3p	268.311	462.818	314.879	312.647
hsa-miR-493-5p	213.609	84.6266	91.7292	331.375
hsa-miR-494-3p	580.043	399.104	490.475	576.725
hsa-miR-495-3p	280.498	342.71	245.133	143.945
hsa-miR-499a-5p	66.5026	75.9123	62.9068	79.2743
hsa-miR-548ad-5p=hsa-miR-548ae-5p	395.852	292.511	431.99	546.669
hsa-miR-548ag	37.3644	35.3923	38.7177	58.3347
hsa-miR-548ap-5p	63.1224	51.129	48.6307	67.7595
hsa-miR-548ay-5p	118.722	113.494	140.567	160.315
hsa-miR-548e-3p	354.878	317.652	411.457	475.981
hsa-miR-548j-5p	212.312	193.876	228.737	249.556
hsa-miR-548k	183.348	186.414	228.64	230.1
hsa-miR-548n	60.3822	46.1372	79.3472	89.0784
hsa-miR-548o-3p	143.177	232.914	186.245	225.296
hsa-miR-576-3p	807.169	839.548	1020.42	817.812
hsa-miR-589-5p	409.874	467.782	412.181	506.279
hsa-miR-598-3p	191.466	207.775	198.023	163.324
hsa-miR-628-3p	130.234	151.529	133.769	93.5088
hsa-miR-641	54.7287	77.6009	76.623	72.9015
hsa-miR-651-5p	350.103	249.943	282.08	423.299
hsa-miR-654-3p	155.896	151.785	128.876	146.508
hsa-miR-654-5p	65.7222	62.7688	57.0266	64.7162
hsa-miR-766-5p	64.1807	70.498	48.9675	24.4471
hsa-miR-7706	33.4048	77.9975	82.0605	78.8958
hsa-miR-873-5p	323.735	193.027	382.961	402.775
hsa-miR-874-3p	102.51	85.4577	79.3463	64.1891
hsa-miR-889-3p	292.424	189.274	180.393	236.26
hsa-miR-95-3p	446.609	412.511	603.01	687.287
hsa-miR-1285-3p	135.272	137.074	126.266	117.918
hsa-miR-4677-3p	57.8889	64.3361	89.5751	83.0831
hsa-miR-548f-3p	105.48	123.948	117.889	117.86
hsa-miR-582-3p	63.7787	137.055	82.7786	75.9017
hsa-miR-590-3p	105.725	90.6245	113.863	113.541
hsa-miR-6842-3p	157.73	207.28	137.373	162.547
hsa-miR-758-3p	66.9801	60.3008	73.1434	67.685
hsa-miR-150-3p	229.408	183.581	167.304	184.858
hsa-miR-1299	94.6366	159.743	145.656	227.188
hsa-miR-548b-5p	71.4777	65.6738	102.459	100.057
hsa-miR-628-5p	100.536	127.561	119.446	117.143
hsa-miR-766-3p	196.355	219.295	189.713	115.388
hsa-miR-500a-5p	49.2328	73.9128	66.292	33.8976
hsa-miR-511-5p	540.716	601.472	240.371	500.49
hsa-miR-1273h-3p	104.931	101.001	91.3145	105.691
hsa-miR-1976	82.3265	86.8529	83.3803	70.0829
hsa-miR-3120-3p	114.624	111.331	128.258	124.52
hsa-miR-4425	67.9327	94.7847	145.853	85.3787
hsa-miR-4433b-5p	549.53	466.581	281.454	524.066
hsa-miR-4446-3p	115.075	134.62	102.172	88.9093
hsa-miR-4772-3p	75.1419	77.6109	114.948	90.9692
hsa-miR-511-3p	109.007	146.885	71.3144	98.8559

## Sheet: deregulated microRNAs
Supplementary table 2: radiation degregulated miRNAs after 0.1, 2 or 6 Gy
(miRNAs were identified as radiation-deregulated if the log2-fold change is ≥ ±1 and the adjusted p-value is ≤ 0.05)
0.1 Gy
miRNA	baseMean	log2FoldChange	lfcSE	stat	pvalue	padj
hsa-let-7e-5p	1975.1	1.3509	0.327911	-4.11972	3.79328e-05	0.00121327	increased after irradiation
hsa-miR-147b	171.445	1.01153	0.246662	-4.10088	4.11581e-05	0.00121327
hsa-miR-493-5p	180.335	1.32471	0.192253	6.89042	5.56268e-12	1.25717e-09	decreased after irradiation
2 Gy
miRNA	baseMean	log2FoldChange	lfcSE	stat	pvalue	padj
hsa-miR-34a-5p	831.038	2.75341	0.155908	-17.6605	8.44667e-70	5.11868e-67	increased after irradiation
hsa-miR-20b-5p	5507.84	1.38849	0.297544	-4.66651	3.06355e-06	5.01761e-05
hsa-miR-106a-5p	5424.13	1.36281	0.439781	-3.09884	0.00194282	0.0125642
hsa-miR-147b	171.445	1.27669	0.24411	-5.22997	1.6954e-07	3.95159e-06
hsa-miR-155-5p	152345	1.09813	0.116296	-9.44258	3.63698e-21	4.40802e-19
hsa-miR-139-5p	1691.01	1.01681	0.158956	-6.39678	1.58684e-10	6.27154e-09
hsa-miR-23b-3p	1258.41	-1.03531	0.132893	7.79057	6.67086e-15	6.73757e-13	decreased after irradiation
hsa-miR-338-5p	295.379	-1.03651	0.162201	6.39028	1.65585e-10	6.27154e-09
hsa-miR-30d-5p	13428.2	-1.0392	0.0953269	10.9014	1.13457e-27	3.43775e-25
hsa-miR-1260b	187.45	-1.04922	0.140083	7.48998	6.8882e-14	5.96321e-12
hsa-miR-331-3p	153.672	-1.1222	0.16831	6.66747	2.60243e-11	1.21313e-09
hsa-miR-511-5p	470.762	-1.16862	0.231987	5.03743	4.71814e-07	9.2232e-06
hsa-miR-493-5p	180.335	-1.22229	0.18679	6.54366	6.00318e-11	2.59852e-09
hsa-miR-451a	54907.7	-1.23153	0.175194	7.02954	2.07219e-12	1.25575e-10
hsa-miR-3168	629.878	-2.10079	0.764202	2.74899	0.00597785	0.0335424
6 Gy
miRNA	baseMean	log2FoldChange	lfcSE	stat	pvalue	padj
hsa-miR-34a-5p	831.038	2.77605	0.156095	-17.7844	9.33144e-71	7.33452e-68	increased after irradiation
hsa-miR-34c-5p	422.012	1.41951	0.204294	-6.94834	3.69618e-12	2.07514e-10
hsa-miR-20a-5p	86199	1.3349	0.415507	-3.21269	0.00131498	0.010877
hsa-miR-1299	156.806	1.26837	0.163242	-7.76984	7.85883e-15	6.86337e-13
hsa-miR-106a-5p	5424.13	1.26731	0.4398	-2.88155	0.00395719	0.0270465
hsa-miR-20b-5p	5507.84	1.22942	0.297578	-4.13143	3.60517e-05	0.000546526
hsa-miR-17-5p	37053.3	1.13797	0.332849	-3.41886	0.000628832	0.00574723
hsa-miR-101-3p	89243.3	1.13176	0.224279	-5.04622	4.50645e-07	1.31188e-05
hsa-miR-125b-5p	285.325	1.05639	0.1822	-5.79796	6.71259e-09	2.93116e-07
hsa-miR-151b	309.417	-1.05231	0.229912	4.57701	4.71678e-06	9.75629e-05	decreased after irradiation
hsa-let-7d-5p	9330.03	-1.06276	0.249705	4.25607	2.08047e-05	0.000347926
hsa-let-7e-5p	1975.1	-1.08567	0.329142	3.29849	0.00097207	0.00839612
hsa-miR-132-3p	2979.58	-1.10806	0.109425	10.1262	4.22739e-24	1.66136e-21
hsa-miR-23a-3p	27497.6	-1.11077	0.149968	7.40671	1.29468e-13	1.01762e-11
hsa-miR-574-5p	101.701	-1.16032	0.329695	3.51938	0.000432561	0.0044155
hsa-miR-23b-3p	1258.41	-1.17101	0.133561	8.7676	1.82512e-18	2.04935e-16
hsa-miR-133a-3p	200.183	-1.22562	0.170262	7.19842	6.09152e-13	3.68303e-11
hsa-miR-4433b-3p	281.285	-1.23109	0.319493	3.85327	0.00011655	0.00140935
hsa-miR-574-3p	295.255	-1.23245	0.169397	7.27549	3.45155e-13	2.26077e-11
hsa-miR-212-3p	157.094	-1.33276	0.214003	6.22773	4.73229e-10	2.32474e-08
hsa-miR-197-3p	336.775	-1.42694	0.145359	9.81666	9.54533e-23	1.87566e-20
hsa-miR-4286	176.882	-1.47355	0.177154	8.31789	8.95446e-17	8.79776e-15
hsa-miR-326	259.574	-1.63664	0.181234	9.03053	1.70844e-19	2.23805e-17
hsa-miR-451a	54907.7	-1.69305	0.175224	9.66223	4.36258e-22	6.85797e-20
hsa-miR-331-3p	153.672	-1.81198	0.18237	9.93575	2.90988e-23	7.62388e-21	increased after irradiation

## Sheet: miRNA molecular - functions
	Supplementary table 3: in silico analysis of radiation-deregulated microRNAs using Ingenuity pathway analysis software
	enriched molecular function - miRNA deregulated after 0.1 Gy
	Category	p-value	Molecules
	Cellular Development	2.72E-04-3.87E-02	let-7a-5p (and other miRNAs w/seed GAGGUAG)
	Gene Expression	6.79E-04-6.79E-04	let-7a-5p (and other miRNAs w/seed GAGGUAG)
	RNA Post-Transcriptional Modification	9.5E-04-9.5E-04	let-7a-5p (and other miRNAs w/seed GAGGUAG)
	Cellular Growth and Proliferation	1.36E-03-3.87E-02	let-7a-5p (and other miRNAs w/seed GAGGUAG)
	Cell Cycle	2.98E-03-5.15E-03	let-7a-5p (and other miRNAs w/seed GAGGUAG)
	Cellular Assembly and Organization	1.08E-02-1.08E-02	miR-493-5p (miRNAs w/seed UGUACAU)
	DNA Replication, Recombination, and Repair	1.1E-02-3.71E-02	let-7a-5p (and other miRNAs w/seed GAGGUAG)
	Cell Death and Survival	1.15E-02-3.41E-02	let-7a-5p (and other miRNAs w/seed GAGGUAG),miR-493-5p (miRNAs w/seed UGUACAU)
	Cellular Movement	1.59E-02-1.85E-02	let-7a-5p (and other miRNAs w/seed GAGGUAG)
	enriched molecular function - miRNA deregulated after 2 Gy
	Category	p-value	Molecules
	Cellular Development	8.87E-08-4.72E-02	miR-451a (and other miRNAs w/seed AACCGUU),miR-34a-5p (and other miRNAs w/seed GGCAGUG),miR-155-5p (miRNAs w/seed UAAUGCU),miR-17-5p (and other miRNAs w/seed AAAGUGC),miR-30c-5p (and other miRNAs w/seed GUAAACA),miR-23a-3p (and other miRNAs w/seed UCACAUU),miR-331-3p (miRNAs w/seed CCCCUGG),miR-139-5p (miRNAs w/seed CUACAGU)
	Cellular Growth and Proliferation	2.84E-04-4.72E-02	miR-451a (and other miRNAs w/seed AACCGUU),miR-34a-5p (and other miRNAs w/seed GGCAGUG),miR-155-5p (miRNAs w/seed UAAUGCU),miR-17-5p (and other miRNAs w/seed AAAGUGC),miR-23a-3p (and other miRNAs w/seed UCACAUU),miR-30c-5p (and other miRNAs w/seed GUAAACA),miR-331-3p (miRNAs w/seed CCCCUGG),miR-139-5p (miRNAs w/seed CUACAGU)
	Cellular Movement	3.76E-04-4.66E-02	miR-451a (and other miRNAs w/seed AACCGUU),miR-34a-5p (and other miRNAs w/seed GGCAGUG),miR-17-5p (and other miRNAs w/seed AAAGUGC),miR-155-5p (miRNAs w/seed UAAUGCU),miR-139-5p (miRNAs w/seed CUACAGU)
	Cell Cycle	9.12E-04-4.85E-02	miR-451a (and other miRNAs w/seed AACCGUU),miR-34a-5p (and other miRNAs w/seed GGCAGUG),miR-17-5p (and other miRNAs w/seed AAAGUGC),miR-155-5p (miRNAs w/seed UAAUGCU)
	Cell Death and Survival	1.59E-03-4.83E-02	miR-451a (and other miRNAs w/seed AACCGUU),miR-34a-5p (and other miRNAs w/seed GGCAGUG),miR-17-5p (and other miRNAs w/seed AAAGUGC),miR-155-5p (miRNAs w/seed UAAUGCU),miR-493-5p (miRNAs w/seed UGUACAU),miR-30c-5p (and other miRNAs w/seed GUAAACA),miR-331-3p (miRNAs w/seed CCCCUGG)
	Cell Morphology	1.76E-03-3.64E-02	miR-17-5p (and other miRNAs w/seed AAAGUGC),miR-30c-5p (and other miRNAs w/seed GUAAACA)
	Cell-To-Cell Signaling and Interaction	1.76E-03-1.75E-02	miR-34a-5p (and other miRNAs w/seed GGCAGUG),miR-155-5p (miRNAs w/seed UAAUGCU),miR-17-5p (and other miRNAs w/seed AAAGUGC)
	Cellular Function and Maintenance	1.76E-03-3.93E-02	miR-34a-5p (and other miRNAs w/seed GGCAGUG),miR-155-5p (miRNAs w/seed UAAUGCU),miR-17-5p (and other miRNAs w/seed AAAGUGC),miR-30c-5p (and other miRNAs w/seed GUAAACA)
	Cellular Compromise	2.35E-03-2.35E-03	miR-17-5p (and other miRNAs w/seed AAAGUGC),miR-23a-3p (and other miRNAs w/seed UCACAUU)
	Cellular Response to Therapeutics	2.35E-03-3.53E-03	miR-17-5p (and other miRNAs w/seed AAAGUGC)
	Cell Signaling	5.87E-03-5.87E-03	miR-155-5p (miRNAs w/seed UAAUGCU)
	DNA Replication, Recombination, and Repair	5.87E-03-5.87E-03	miR-155-5p (miRNAs w/seed UAAUGCU)
	Small Molecule Biochemistry	5.87E-03-4.72E-02	miR-155-5p (miRNAs w/seed UAAUGCU),miR-17-5p (and other miRNAs w/seed AAAGUGC)
	Drug Metabolism	1.64E-02-1.64E-02	miR-155-5p (miRNAs w/seed UAAUGCU)
	Lipid Metabolism	1.64E-02-1.64E-02	miR-155-5p (miRNAs w/seed UAAUGCU)
	Molecular Transport	1.64E-02-1.64E-02	miR-155-5p (miRNAs w/seed UAAUGCU)
	Cellular Assembly and Organization	3.64E-02-4.61E-02	miR-493-5p (miRNAs w/seed UGUACAU),miR-30c-5p (and other miRNAs w/seed GUAAACA)
	Free Radical Scavenging	4.72E-02-4.72E-02	miR-17-5p (and other miRNAs w/seed AAAGUGC)
	enriched molecular function - miRNA deregulated after 6 Gy
	Category	p-value	Molecules
	Cellular Development	2.68E-09-4.84E-02	let-7a-5p (and other miRNAs w/seed GAGGUAG),miR-330-5p (and other miRNAs w/seed CUCUGGG),miR-451a (and other miRNAs w/seed AACCGUU),miR-34a-5p (and other miRNAs w/seed GGCAGUG),miR-17-5p (and other miRNAs w/seed AAAGUGC),miR-125b-5p (and other miRNAs w/seed CCCUGAG),miR-23a-3p (and other miRNAs w/seed UCACAUU),miR-197-3p (and other miRNAs w/seed UCACCAC),miR-101-3p (and other miRNAs w/seed ACAGUA…
	Cellular Growth and Proliferation	2.68E-09-4.66E-02	let-7a-5p (and other miRNAs w/seed GAGGUAG),miR-330-5p (and other miRNAs w/seed CUCUGGG),miR-451a (and other miRNAs w/seed AACCGUU),miR-34a-5p (and other miRNAs w/seed GGCAGUG),miR-17-5p (and other miRNAs w/seed AAAGUGC),miR-125b-5p (and other miRNAs w/seed CCCUGAG),miR-23a-3p (and other miRNAs w/seed UCACAUU),miR-197-3p (and other miRNAs w/seed UCACCAC),miR-101-3p (and other miRNAs w/seed ACAGUA…
	Cell Cycle	4.3E-06-4.02E-02	let-7a-5p (and other miRNAs w/seed GAGGUAG),miR-451a (and other miRNAs w/seed AACCGUU),miR-34a-5p (and other miRNAs w/seed GGCAGUG),miR-17-5p (and other miRNAs w/seed AAAGUGC),miR-132-3p (and other miRNAs w/seed AACAGUC)
	Cellular Movement	6.45E-05-3.34E-02	let-7a-5p (and other miRNAs w/seed GAGGUAG),miR-451a (and other miRNAs w/seed AACCGUU),miR-34a-5p (and other miRNAs w/seed GGCAGUG),miR-151-5p (and other miRNAs w/seed CGAGGAG),miR-17-5p (and other miRNAs w/seed AAAGUGC),miR-125b-5p (and other miRNAs w/seed CCCUGAG)
	Cell Death and Survival	9.86E-05-4.78E-02	let-7a-5p (and other miRNAs w/seed GAGGUAG),miR-451a (and other miRNAs w/seed AACCGUU),miR-34a-5p (and other miRNAs w/seed GGCAGUG),miR-17-5p (and other miRNAs w/seed AAAGUGC),miR-125b-5p (and other miRNAs w/seed CCCUGAG),miR-331-3p (miRNAs w/seed CCCCUGG),miR-133a-3p (and other miRNAs w/seed UUGGUCC),miR-132-3p (and other miRNAs w/seed AACAGUC)
	DNA Replication, Recombination, and Repair	1.35E-03-1.48E-02	let-7a-5p (and other miRNAs w/seed GAGGUAG),miR-17-5p (and other miRNAs w/seed AAAGUGC),miR-125b-5p (and other miRNAs w/seed CCCUGAG)
	Cell Morphology	1.36E-03-1.22E-02	miR-17-5p (and other miRNAs w/seed AAAGUGC),miR-125b-5p (and other miRNAs w/seed CCCUGAG)
	Cell-To-Cell Signaling and Interaction	1.36E-03-3.71E-02	miR-330-5p (and other miRNAs w/seed CUCUGGG),miR-34a-5p (and other miRNAs w/seed GGCAGUG),miR-17-5p (and other miRNAs w/seed AAAGUGC),miR-125b-5p (and other miRNAs w/seed CCCUGAG),miR-133a-3p (and other miRNAs w/seed UUGGUCC)
	Cellular Function and Maintenance	1.36E-03-2.02E-02	miR-34a-5p (and other miRNAs w/seed GGCAGUG),miR-125b-5p (and other miRNAs w/seed CCCUGAG)
	Cellular Compromise	2.71E-03-2.71E-03	miR-17-5p (and other miRNAs w/seed AAAGUGC),miR-23a-3p (and other miRNAs w/seed UCACAUU)
	Cellular Response to Therapeutics	2.71E-03-4.74E-03	miR-17-5p (and other miRNAs w/seed AAAGUGC),miR-101-3p (and other miRNAs w/seed ACAGUAC)
	Gene Expression	3.39E-03-3.39E-03	let-7a-5p (and other miRNAs w/seed GAGGUAG)
	RNA Post-Transcriptional Modification	4.74E-03-4.74E-03	let-7a-5p (and other miRNAs w/seed GAGGUAG)
	Cellular Assembly and Organization	2.48E-02-2.48E-02	miR-125b-5p (and other miRNAs w/seed CCCUGAG)

## Sheet: identified proteins
Supplementary table 4: list of all identified proteins including ratio, p-value, q-value and mean of normalized abundancies;
	unique	confidence			ratio			p-value			q-value			mean of normalized abundancies
accession	peptides	score	name	0.1Gy/0Gy	2Gy/0Gy	6Gy/0Gy	0.1Gy/0Gy	2Gy/0Gy	6Gy/0Gy	0.1Gy/0Gy	2Gy/0Gy	6Gy/0Gy	Description	0Gy	0,1 Gy	2 Gy	6 Gy
ENSP00000216181;ENSP00000384631;ENSP00000262269;ENSP00000414852;ENSP00000262873;ENSP00000406273;ENSP00000408220;ENSP00000226207;ENSP00000348108	93	4299.79	MYH9	1.41828	1.45267	1.16702	0.00150454	0.000634716	0.0166689	0.047644	0.00828982	0.0251073	MYH9|HGNC Symbol|myosin, heavy chain 9, non-muscle [Source:HGNC Symbol;Acc:HGNC:7579]|ENSG00000100345|ENST00000216181	2.10814e+08	2.98992e+08	3.06242e+08	2.46023e+08
ENSP00000316029;ENSP00000303476	88	2998.79	TLN1	1.01501	1.19815	1.15486	0.83	0.00749855	0.0410336	0.648583	0.0253311	0.044558	TLN1|HGNC Symbol|talin 1 [Source:HGNC Symbol;Acc:HGNC:11845]|ENSG00000137076|ENST00000314888	1.1667e+08	1.18421e+08	1.39788e+08	1.34737e+08
ENSP00000353467;ENSP00000358863;ENSP00000358872;ENSP00000480593;ENSP00000408921;ENSP00000397824;ENSP00000295956;ENSP00000398215;ENSP00000405458;ENSP00000418510	79	2775.06	FLNA	1.14082	1.27159	1.30511	0.0436581	0.00433012	0.00129568	0.191043	0.0206286	0.00729496	FLNA|HGNC Symbol|filamin A [Source:HGNC Symbol;Acc:HGNC:3754]|ENSG00000196924|ENST00000360319	8.98436e+07	1.02495e+08	1.14245e+08	1.17256e+08
ENSP00000246662;ENSP00000467932	69	2671.27	KRT9	1.44901	0.456763	0.660459	0.826585	0.0274598	0.069966	0.648583	0.05582	0.0617963	KRT9|HGNC Symbol|keratin 9, type I [Source:HGNC Symbol;Acc:HGNC:6447]|ENSG00000171403|ENST00000246662	1.73746e+09	2.5176e+09	7.93609e+08	1.14752e+09
ENSP00000252244;ENSP00000253408	53	2183.58	KRT1	1.25811	0.441083	0.551115	0.908586	0.0157994	0.0157454	0.664205	0.0392232	0.0245044	KRT1|HGNC Symbol|keratin 1, type II [Source:HGNC Symbol;Acc:HGNC:6412]|ENSG00000167768|ENST00000252244	2.68534e+09	3.37846e+09	1.18446e+09	1.47993e+09
ENSP00000260356;ENSP00000380720;ENSP00000357362	51	1915.87	THBS1	0.825803	0.716092	0.668569	0.0463757	0.002883	0.00173653	0.19598	0.0174576	0.00819033	THBS1|HGNC Symbol|thrombospondin 1 [Source:HGNC Symbol;Acc:HGNC:11785]|ENSG00000137801|ENST00000260356	1.99443e+08	1.647e+08	1.42819e+08	1.33341e+08
ENSP00000452786;ENSP00000456711;ENSP00000461626;ENSP00000465586	50	1695.31	ITGB3	0.960066	1.05573	1.2369	0.510074	0.348752	0.0100363	0.542952	0.254831	0.0184926	ITGB3|HGNC Symbol|integrin subunit beta 3 [Source:HGNC Symbol;Acc:HGNC:6156]|ENSG00000259207|ENST00000559488	4.15607e+08	3.9901e+08	4.38768e+08	5.14064e+08
ENSP00000261405	48	1578.7	VWF	0.397798	0.462239	0.411531	5.7769e-05	3.92703e-05	3.00616e-05	0.0114549	0.00333451	0.001439	VWF|HGNC Symbol|von Willebrand factor [Source:HGNC Symbol;Acc:HGNC:12726]|ENSG00000110799|ENST00000261405	5.73245e+07	2.28036e+07	2.64976e+07	2.35908e+07
ENSP00000269576;ENSP00000305263;ENSP00000264651;ENSP00000301656;ENSP00000225550;ENSP00000334798	48	2293.61	KRT10	1.08224	0.470212	0.546009	0.969787	0.0316893	0.055501	0.677524	0.0604731	0.0530528	KRT10|HGNC Symbol|keratin 10, type I [Source:HGNC Symbol;Acc:HGNC:6413]|ENSG00000186395|ENST00000269576	1.40431e+09	1.5198e+09	6.60322e+08	7.66765e+08
ENSP00000310861;ENSP00000449159;ENSP00000311997	47	2239.85	KRT2	1.31508	0.490098	0.479694	0.513142	0.0825389	0.0720545	0.542952	0.104408	0.0630994	KRT2|HGNC Symbol|keratin 2, type II [Source:HGNC Symbol;Acc:HGNC:6439]|ENSG00000172867|ENST00000309680	5.76012e+08	7.57504e+08	2.82302e+08	2.76309e+08
ENSP00000262407;ENSP00000467269	42	1409.43	ITGA2B	1.0553	1.18341	1.39707	0.547396	0.0337329	0.00414504	0.558724	0.0624928	0.012031	ITGA2B|HGNC Symbol|integrin subunit alpha 2b [Source:HGNC Symbol;Acc:HGNC:6138]|ENSG00000005961|ENST00000262407	3.89489e+08	4.11027e+08	4.60927e+08	5.44141e+08
ENSP00000349977;ENSP00000455819;ENSP00000456291;ENSP00000454825;ENSP00000455186;ENSP00000454819;ENSP00000458583	41	1317.81	MVP	1.34688	1.54019	1.22171	0.0091607	0.00044924	0.0119623	0.0906977	0.00772098	0.020467	MVP|HGNC Symbol|major vault protein [Source:HGNC Symbol;Acc:HGNC:7531]|ENSG00000013364|ENST00000357402	7.56957e+07	1.01953e+08	1.16586e+08	9.24783e+07
ENSP00000264790;ENSP00000426461;ENSP00000401285	37	1236.12	MMRN1	1.16697	0.949173	1.10985	0.151594	0.445026	0.144185	0.342224	0.299677	0.100564	MMRN1|HGNC Symbol|multimerin 1 [Source:HGNC Symbol;Acc:HGNC:7178]|ENSG00000138722|ENST00000264790	4.95754e+07	5.78529e+07	4.70556e+07	5.50214e+07
ENSP00000211998;ENSP00000415489;ENSP00000485551	36	1109.56	VCL	1.15851	1.20365	1.28279	0.0852722	0.0190768	0.00966089	0.266081	0.0438797	0.0182068	VCL|HGNC Symbol|vinculin [Source:HGNC Symbol;Acc:HGNC:12665]|ENSG00000035403|ENST00000211998	3.49441e+07	4.0483e+07	4.20606e+07	4.48258e+07
ENSP00000264107;ENSP00000386896;ENSP00000386614;ENSP00000388435;ENSP00000413470	36	1076.69	ITGA6	0.936065	1.13856	1.08279	0.337933	0.100997	0.242645	0.46771	0.114638	0.145949	ITGA6|HGNC Symbol|integrin subunit alpha 6 [Source:HGNC Symbol;Acc:HGNC:6142]|ENSG00000091409|ENST00000264107	3.49219e+07	3.26892e+07	3.97607e+07	3.78133e+07
ENSP00000369129;ENSP00000396591	34	871.41	DSP	1.17583	0.495331	0.647891	0.95362	0.00214718	0.000362769	0.67368	0.0169961	0.00433113	DSP|HGNC Symbol|desmoplakin [Source:HGNC Symbol;Acc:HGNC:3052]|ENSG00000096696|ENST00000379802	1.09031e+07	1.28202e+07	5.40063e+06	7.064e+06
ENSP00000306782;ENSP00000356337;ENSP00000433536;ENSP00000458322	33	951.35	PTPRC	0.96535	0.937683	1.34097	0.486456	0.210498	0.00429364	0.532559	0.179984	0.0120389	PTPRC|HGNC Symbol|protein tyrosine phosphatase, receptor type, C [Source:HGNC Symbol;Acc:HGNC:9666]|ENSG00000081237|ENST00000348564	6.03471e+07	5.8256e+07	5.65864e+07	8.09235e+07
ENSP00000356770	31	875.25	F5	1.17687	1.01562	0.867332	0.356465	0.796981	0.157223	0.474182	0.449153	0.106704	F5|HGNC Symbol|coagulation factor V (proaccelerin, labile factor) [Source:HGNC Symbol;Acc:HGNC:3542]|ENSG00000198734|ENST00000367796	1.96572e+07	2.3134e+07	1.99643e+07	1.70493e+07
ENSP00000385834;ENSP00000419714;ENSP00000401505;ENSP00000417468;ENSP00000418716	30	1213.96	TF	0.926145	0.629708	0.577427	0.439415	0.00144463	0.00111072	0.511928	0.0127918	0.00715976	TF|HGNC Symbol|transferrin [Source:HGNC Symbol;Acc:HGNC:11740]|ENSG00000091513|ENST00000402696	1.81133e+08	1.67755e+08	1.14061e+08	1.04591e+08
ENSP00000334983;ENSP00000320171;ENSP00000403365;ENSP00000373745;ENSP00000457253;ENSP00000455584;ENSP00000456100;ENSP00000457198;ENSP00000456984;ENSP00000339933;ENSP00000457420	27	780.54	PKM	1.18885	1.05238	1.11409	0.032576	0.425174	0.129139	0.161043	0.290356	0.0934044	PKM|HGNC Symbol|pyruvate kinase, muscle [Source:HGNC Symbol;Acc:HGNC:9021]|ENSG00000067225|ENST00000335181	4.00065e+07	4.75619e+07	4.2102e+07	4.45709e+07
ENSP00000269122;ENSP00000441158;ENSP00000462252;ENSP00000461977;ENSP00000462592	26	758.23	CLTC	1.24497	1.40253	1.42848	0.0421453	0.002995	0.017181	0.190908	0.0174576	0.0256273	CLTC|HGNC Symbol|clathrin, heavy chain (Hc) [Source:HGNC Symbol;Acc:HGNC:2092]|ENSG00000141367|ENST00000269122	6.46845e+06	8.05305e+06	9.0722e+06	9.24004e+06
ENSP00000264870;ENSP00000413334;ENSP00000394693;ENSP00000411114	26	886.34	F13A1	1.03491	1.04562	1.07869	0.595461	0.366103	0.239183	0.580197	0.262723	0.144507	F13A1|HGNC Symbol|coagulation factor XIII, A1 polypeptide [Source:HGNC Symbol;Acc:HGNC:3531]|ENSG00000124491|ENST00000264870	5.22074e+07	5.40298e+07	5.45891e+07	5.63158e+07
ENSP00000296585;ENSP00000422145;ENSP00000424397;ENSP00000424642;ENSP00000426489	25	695.85	ITGA2	0.905404	1.04107	1.23468	0.281611	0.563298	0.0374692	0.444132	0.350625	0.0426195	ITGA2|HGNC Symbol|integrin subunit alpha 2 [Source:HGNC Symbol;Acc:HGNC:6137]|ENSG00000164171|ENST00000296585	2.07353e+07	1.87738e+07	2.1587e+07	2.56014e+07
ENSP00000279227;ENSP00000445778;ENSP00000440209;ENSP00000438885	25	875.21	FERMT3	1.06332	1.10057	1.1173	0.538736	0.225979	0.164069	0.553378	0.187691	0.109525	FERMT3|HGNC Symbol|fermitin family member 3 [Source:HGNC Symbol;Acc:HGNC:23151]|ENSG00000149781|ENST00000279227	5.6904e+07	6.05074e+07	6.2627e+07	6.3579e+07
ENSP00000252242;ENSP00000447209;ENSP00000448767;ENSP00000449783;ENSP00000449651;ENSP00000447040;ENSP00000448041	24	1010.79	KRT5	1.49698	0.523585	0.638969	0.524737	0.0192413	0.0219377	0.550269	0.0438797	0.0299173	KRT5|HGNC Symbol|keratin 5, type II [Source:HGNC Symbol;Acc:HGNC:6442]|ENSG00000186081|ENST00000252242	7.62613e+07	1.14161e+08	3.99293e+07	4.87286e+07
ENSP00000303351;ENSP00000388694;ENSP00000398029;ENSP00000417799;ENSP00000417243;ENSP00000404546;ENSP00000420416	24	724.12	ITGB1	0.965813	1.10382	1.34013	0.654206	0.109003	0.00463492	0.602924	0.120505	0.0120389	ITGB1|HGNC Symbol|integrin subunit beta 1 [Source:HGNC Symbol;Acc:HGNC:6153]|ENSG00000150093|ENST00000302278	4.68703e+07	4.5268e+07	5.17364e+07	6.28122e+07
ENSP00000225275;ENSP00000464668;ENSP00000225371	23	660.33	MPO	0.811666	0.858702	0.843015	0.00615531	0.0335944	0.0167091	0.0761777	0.0624577	0.0251073	MPO|HGNC Symbol|myeloperoxidase [Source:HGNC Symbol;Acc:HGNC:7218]|ENSG00000005381|ENST00000225275	3.62297e+07	2.94064e+07	3.11105e+07	3.05422e+07
ENSP00000295897;ENSP00000426179;ENSP00000384695;ENSP00000401820;ENSP00000480485;ENSP00000392541;ENSP00000257408	22	669.34	ALB	1.04372	0.911432	0.664594	0.474605	0.0425628	0.000104747	0.527125	0.0696863	0.00328106	ALB|HGNC Symbol|albumin [Source:HGNC Symbol;Acc:HGNC:399]|ENSG00000163631|ENST00000295897	2.73225e+08	2.85169e+08	2.49026e+08	1.81583e+08
ENSP00000353224;ENSP00000390133;ENSP00000414015;ENSP00000402839	22	696.43	TFRC	1.28282	0.668016	1.22722	0.00796753	0.00128443	0.0202906	0.0893433	0.0123559	0.0283936	TFRC|HGNC Symbol|transferrin receptor [Source:HGNC Symbol;Acc:HGNC:11763]|ENSG00000072274|ENST00000360110	5.56736e+07	7.14192e+07	3.71909e+07	6.8324e+07
ENSP00000307387;ENSP00000411825;ENSP00000406693;ENSP00000415150;ENSP00000393777	21	609.28	PDCD6IP	0.89455	0.950804	0.872986	0.273276	0.502178	0.161247	0.441449	0.326257	0.108891	PDCD6IP|HGNC Symbol|programmed cell death 6 interacting protein [Source:HGNC Symbol;Acc:HGNC:8766]|ENSG00000170248|ENST00000307296	1.08358e+07	9.69321e+06	1.03028e+07	9.45955e+06
ENSP00000265983;ENSP00000479146	20	549.89	HPX	0.555463	0.476614	0.306642	0.00151239	0.000769345	0.000283065	0.047644	0.0091347	0.00404609	HPX|HGNC Symbol|hemopexin [Source:HGNC Symbol;Acc:HGNC:5171]|ENSG00000110169|ENST00000265983	1.63784e+08	9.09759e+07	7.80616e+07	5.02231e+07
ENSP00000315757;ENSP00000408052;ENSP00000289290;ENSP00000402157;ENSP00000475900;ENSP00000336831	20	607.15	LCP1	1.05709	1.26165	1.60053	0.430875	0.00722788	0.00100456	0.50872	0.0253311	0.00689439	LCP1|HGNC Symbol|lymphocyte cytosolic protein 1 (L-plastin) [Source:HGNC Symbol;Acc:HGNC:6528]|ENSG00000136167|ENST00000323076	8.45852e+06	8.94145e+06	1.06717e+07	1.35381e+07
ENSP00000229239;ENSP00000380067;ENSP00000380065;ENSP00000222286	20	645.06	GAPDH	1.16774	1.05145	0.982282	0.0611155	0.33223	0.75684	0.22959	0.246216	0.333541	GAPDH|HGNC Symbol|glyceraldehyde-3-phosphate dehydrogenase [Source:HGNC Symbol;Acc:HGNC:4141]|ENSG00000111640|ENST00000229239	5.74059e+07	6.7035e+07	6.03592e+07	5.63887e+07
ENSP00000301653;ENSP00000467124	20	1119.52	KRT16	2.74167	0.923908	0.96893	0.0433948	0.83867	0.983017	0.191043	0.465069	0.399096	KRT16|HGNC Symbol|keratin 16, type I [Source:HGNC Symbol;Acc:HGNC:6423]|ENSG00000186832|ENST00000301653	2.44366e+07	6.6997e+07	2.25771e+07	2.36773e+07
ENSP00000299421;ENSP00000435323;ENSP00000434492;ENSP00000480597	19	447.42	ILK	1.44422	1.24872	1.22765	0.0178604	0.0189995	0.0284714	0.126308	0.0438797	0.0361177	ILK|HGNC Symbol|integrin linked kinase [Source:HGNC Symbol;Acc:HGNC:6040]|ENSG00000166333|ENST00000299421	9.02615e+06	1.30358e+07	1.12711e+07	1.10809e+07
ENSP00000260408;ENSP00000453952;ENSP00000386056	19	569.48	ADAM10	0.861846	0.988714	1.00105	0.157869	0.788102	0.974299	0.348444	0.445591	0.39714	ADAM10|HGNC Symbol|ADAM metallopeptidase domain 10 [Source:HGNC Symbol;Acc:HGNC:188]|ENSG00000137845|ENST00000260408	2.56797e+07	2.21319e+07	2.53899e+07	2.57067e+07
ENSP00000346032;ENSP00000453859;ENSP00000453556;ENSP00000453464;ENSP00000452895;ENSP00000453663;ENSP00000452858;ENSP00000453039;ENSP00000454096;ENSP00000452958;ENSP00000453925;ENSP00000453566;ENSP00000452876;ENSP00000453869;ENSP00000453174	18	550.51	ANXA2	1.08986	0.890236	1.24608	0.759874	0.05474	0.0266901	0.638723	0.0816896	0.0343938	ANXA2|HGNC Symbol|annexin A2 [Source:HGNC Symbol;Acc:HGNC:537]|ENSG00000182718|ENST00000332680	1.80108e+07	1.96292e+07	1.60339e+07	2.24429e+07
ENSP00000478779;ENSP00000486555;ENSP00000480525;ENSP00000430904;ENSP00000403793;ENSP00000428009;ENSP00000478058;ENSP00000453060;ENSP00000478377;ENSP00000479802;ENSP00000479211;ENSP00000482459;ENSP00000482739	17	446.32	CYFIP1	1.12791	1.16945	1.26996	0.311669	0.0782759	0.0439999	0.454404	0.102223	0.0464175	CYFIP1|HGNC Symbol|cytoplasmic FMR1 interacting protein 1 [Source:HGNC Symbol;Acc:HGNC:13759]|ENSG00000273749|ENST00000610365	2.74193e+06	3.09265e+06	3.20656e+06	3.48213e+06
ENSP00000286713;ENSP00000339607;ENSP00000445764;ENSP00000368952	17	584.89	STOM	1.03746	1.16123	1.23053	0.647884	0.132597	0.0593337	0.599847	0.13338	0.0554156	STOM|HGNC Symbol|stomatin [Source:HGNC Symbol;Acc:HGNC:3383]|ENSG00000148175|ENST00000286713	5.65626e+07	5.86816e+07	6.5682e+07	6.96019e+07
ENSP00000362413;ENSP00000305995	17	457.86	PGK1	1.05581	1.0884	1.05676	0.456266	0.201492	0.380374	0.519238	0.176028	0.203004	PGK1|HGNC Symbol|phosphoglycerate kinase 1 [Source:HGNC Symbol;Acc:HGNC:8896]|ENSG00000102144|ENST00000373316	1.30566e+07	1.37852e+07	1.42109e+07	1.37977e+07
ENSP00000265447;ENSP00000405009;ENSP00000262219	16	566.01	ANXA11	0.806148	1.03809	1.29972	0.0232258	0.479885	0.00765219	0.141459	0.315352	0.0153558	ANXA11|HGNC Symbol|annexin A11 [Source:HGNC Symbol;Acc:HGNC:535]|ENSG00000122359|ENST00000265447	4.52053e+07	3.64422e+07	4.69272e+07	5.87542e+07
ENSP00000353408;ENSP00000477441;ENSP00000432572;ENSP00000436277	16	671.84	MSN	0.835298	0.977489	1.32883	0.101899	0.772291	0.0202279	0.292231	0.439505	0.0283936	MSN|HGNC Symbol|moesin [Source:HGNC Symbol;Acc:HGNC:7373]|ENSG00000147065|ENST00000360270	2.60151e+07	2.17304e+07	2.54295e+07	3.45696e+07
ENSP00000457421;ENSP00000455663;ENSP00000455931;ENSP00000457218	16	422.16	PECAM1	1.10015	1.15362	1.05877	0.318973	0.131122	0.47029	0.456745	0.13278	0.234977	PECAM1|HGNC Symbol|platelet/endothelial cell adhesion molecule 1 [Source:HGNC Symbol;Acc:HGNC:8823]|ENSG00000261371|ENST00000563924	1.10833e+07	1.21933e+07	1.2786e+07	1.17347e+07
ENSP00000349252;ENSP00000456888;ENSP00000409377	15	469.58	ITGAL	0.839316	0.92789	1.21779	0.136246	0.398286	0.0490141	0.327866	0.279555	0.0496835	ITGAL|HGNC Symbol|integrin subunit alpha L [Source:HGNC Symbol;Acc:HGNC:6148]|ENSG00000005844|ENST00000356798	9.46358e+06	7.94293e+06	8.78116e+06	1.15246e+07
ENSP00000287497;ENSP00000454568	15	440.35	ITGAM	0.825103	1.11496	1.83453	0.279575	0.108383	0.000271389	0.444132	0.120217	0.00404609	ITGAM|HGNC Symbol|integrin subunit alpha M [Source:HGNC Symbol;Acc:HGNC:6149]|ENSG00000169896|ENST00000287497	2.9726e+06	2.4527e+06	3.31434e+06	5.45332e+06
ENSP00000227378;ENSP00000433584;ENSP00000404372;ENSP00000437189;ENSP00000432884;ENSP00000435154;ENSP00000431641;ENSP00000433316;ENSP00000436762;ENSP00000434565;ENSP00000434851;ENSP00000435908;ENSP00000435019	15	764.69	HSPA8	1.1548	1.09335	1.19463	0.174227	0.212834	0.051307	0.367684	0.180797	0.0509577	HSPA8|HGNC Symbol|heat shock protein family A (Hsp70) member 8 [Source:HGNC Symbol;Acc:HGNC:5241]|ENSG00000109971|ENST00000227378	1.92259e+07	2.22021e+07	2.10207e+07	2.29679e+07
ENSP00000361405	15	371.39	MMP9	0.768765	0.789334	0.578471	0.0257434	0.0111008	0.0776748	0.14745	0.0323987	0.066371	MMP9|HGNC Symbol|matrix metallopeptidase 9 [Source:HGNC Symbol;Acc:HGNC:7176]|ENSG00000100985|ENST00000372330	9.24684e+06	7.10865e+06	7.29884e+06	5.34902e+06
ENSP00000416330;ENSP00000421440;ENSP00000474155;ENSP00000423871;ENSP00000426589;ENSP00000427137;ENSP00000421540;ENSP00000423935	15	511.51	TGFBI	1.05223	1.57252	1.29456	0.313646	0.0165499	0.109143	0.454431	0.0401329	0.0838563	TGFBI|HGNC Symbol|transforming growth factor beta induced [Source:HGNC Symbol;Acc:HGNC:11771]|ENSG00000120708|ENST00000442011	7.51377e+06	7.90622e+06	1.18156e+07	9.72703e+06
ENSP00000217133	15	569.43	TUBB1	0.746181	0.915382	0.85033	0.0717359	0.200119	0.202881	0.253702	0.175121	0.129243	TUBB1|HGNC Symbol|tubulin beta 1 class VI [Source:HGNC Symbol;Acc:HGNC:16257]|ENSG00000101162|ENST00000217133	1.64617e+07	1.22834e+07	1.50688e+07	1.39979e+07
ENSP00000308452;ENSP00000441751;ENSP00000467418;ENSP00000468672;ENSP00000462422;ENSP00000466166	15	972.74	KRT17	2.17999	0.675681	0.822661	0.20606	0.167583	0.522982	0.38941	0.156339	0.253527	KRT17|HGNC Symbol|keratin 17, type I [Source:HGNC Symbol;Acc:HGNC:6427]|ENSG00000128422|ENST00000311208	1.60435e+07	3.49748e+07	1.08403e+07	1.31984e+07
ENSP00000320516;ENSP00000404944;ENSP00000391429;ENSP00000396273;ENSP00000399022;ENSP00000263277	15	679.46	EHD1	0.839686	0.879012	1.02728	0.0226578	0.111264	0.570399	0.141459	0.122116	0.269769	EHD1|HGNC Symbol|EH domain containing 1 [Source:HGNC Symbol;Acc:HGNC:3242]|ENSG00000110047|ENST00000320631	2.13035e+07	1.78882e+07	1.8726e+07	2.18847e+07
ENSP00000167586;ENSP00000467105;ENSP00000167588;ENSP00000377616	14	1543.6	KRT14	1.65148	0.537084	0.563911	0.38436	0.0170708	0.0159373	0.494359	0.0409095	0.0245448	KRT14|HGNC Symbol|keratin 14, type I [Source:HGNC Symbol;Acc:HGNC:6416]|ENSG00000186847|ENST00000167586	5.13189e+07	8.47524e+07	2.75626e+07	2.89393e+07
ENSP00000369677;ENSP00000411201	14	421.81	EMILIN1	0.658132	0.726704	0.604797	0.0554233	0.00503053	0.00107015	0.223321	0.022131	0.00714381	EMILIN1|HGNC Symbol|elastin microfibril interfacer 1 [Source:HGNC Symbol;Acc:HGNC:19880]|ENSG00000138080|ENST00000380320	5.21887e+06	3.4347e+06	3.79258e+06	3.15636e+06
ENSP00000251595;ENSP00000380899;ENSP00000252951	14	560.67	HBA2	0.746502	0.865692	0.609207	0.00475247	0.0366154	0.00030736	0.0672186	0.0652863	0.00404609	HBA2|HGNC Symbol|hemoglobin subunit alpha 2 [Source:HGNC Symbol;Acc:HGNC:4824]|ENSG00000188536|ENST00000251595	6.68594e+08	4.99106e+08	5.78796e+08	4.07312e+08
ENSP00000295598;ENSP00000302397;ENSP00000354490;ENSP00000411705;ENSP00000357060;ENSP00000262623;ENSP00000358506;ENSP00000434272	14	396.99	ATP1A1	1.12624	0.996491	1.34658	0.419756	0.94555	0.0436421	0.503309	0.501221	0.0461878	ATP1A1|HGNC Symbol|ATPase, Na+/K+ transporting, alpha 1 polypeptide [Source:HGNC Symbol;Acc:HGNC:799]|ENSG00000163399|ENST00000295598	3.28152e+06	3.69579e+06	3.27001e+06	4.41883e+06
ENSP00000296511;ENSP00000424106;ENSP00000424199;ENSP00000421421;ENSP00000427135	14	446.72	ANXA5	0.827721	0.972415	1.40564	0.0643811	0.756464	0.00704407	0.238607	0.433331	0.0144869	ANXA5|HGNC Symbol|annexin A5 [Source:HGNC Symbol;Acc:HGNC:543]|ENSG00000164111|ENST00000296511	1.39089e+07	1.15127e+07	1.35252e+07	1.95509e+07
ENSP00000375978;ENSP00000401318	14	370.18	XRCC5	1.02985	1.263	1.42452	0.799237	0.043878	0.0118485	0.647324	0.0707502	0.0203579	XRCC5|HGNC Symbol|X-ray repair complementing defective repair in Chinese hamster cells 5 [Source:HGNC Symbol;Acc:HGNC:12833]|ENSG00000079246|ENST00000392133	4.92539e+06	5.07243e+06	6.22078e+06	7.01634e+06
ENSP00000346550;ENSP00000430517;ENSP00000366980;ENSP00000430429;ENSP00000430572;ENSP00000428916;ENSP00000430826;ENSP00000430663;ENSP00000431086	14	1011.28	ANXA6	0.932899	1.32743	1.70595	0.140778	0.0118135	0.00043365	0.331859	0.0332722	0.0047726	ANXA6|HGNC Symbol|annexin A6 [Source:HGNC Symbol;Acc:HGNC:544]|ENSG00000197043|ENST00000354546	2.19188e+07	2.0448e+07	2.90956e+07	3.73922e+07
ENSP00000352257;ENSP00000384082;ENSP00000384941	14	426.6	XRCC6	1.14516	1.53532	1.76628	0.201155	0.00472225	0.000520921	0.387997	0.0212675	0.00526123	XRCC6|HGNC Symbol|X-ray repair complementing defective repair in Chinese hamster cells 6 [Source:HGNC Symbol;Acc:HGNC:4055]|ENSG00000196419|ENST00000359308	4.71607e+06	5.40065e+06	7.2407e+06	8.3299e+06
ENSP00000448220;ENSP00000267119;ENSP00000447320	14	575.18	KRT4	0.829174	0.338314	0.420481	0.384772	0.0732374	0.144624	0.494359	0.0973568	0.100654	KRT4|HGNC Symbol|keratin 4, type II [Source:HGNC Symbol;Acc:HGNC:6441]|ENSG00000170477|ENST00000551956	1.35298e+07	1.12186e+07	4.57732e+06	5.68902e+06
ENSP00000357791	13	405.9	HRNR	1.16387	0.309475	0.391926	0.886641	0.0201997	0.0134459	0.660334	0.0450936	0.0221672	HRNR|HGNC Symbol|hornerin [Source:HGNC Symbol;Acc:HGNC:20846]|ENSG00000197915|ENST00000368801	3.40285e+06	3.96048e+06	1.0531e+06	1.33367e+06
ENSP00000257192;ENSP00000462666	13	349.09	DSG1	1.59001	0.571616	0.693335	0.486734	0.0256118	0.0301595	0.532559	0.0537362	0.0374428	DSG1|HGNC Symbol|desmoglein 1 [Source:HGNC Symbol;Acc:HGNC:3048]|ENSG00000134760|ENST00000257192	7.08991e+06	1.12731e+07	4.0527e+06	4.91568e+06
ENSP00000306099;ENSP00000426757	13	442.28	FGB	1.00977	0.68629	0.803105	0.84921	0.0013481	0.00680354	0.652491	0.0123559	0.0143668	FGB|HGNC Symbol|fibrinogen beta chain [Source:HGNC Symbol;Acc:HGNC:3662]|ENSG00000171564|ENST00000302068	1.44989e+07	1.46405e+07	9.95046e+06	1.16442e+07
ENSP00000362010	13	485.84	ANXA7	0.687453	0.873677	0.876584	0.000995989	0.0261401	0.00076759	0.0378784	0.0541916	0.00602048	ANXA7|HGNC Symbol|annexin A7 [Source:HGNC Symbol;Acc:HGNC:545]|ENSG00000138279|ENST00000372919	3.55815e+07	2.44606e+07	3.10867e+07	3.11902e+07
ENSP00000263686;ENSP00000356762;ENSP00000356760;ENSP00000356769;ENSP00000399368	13	407.26	SELP	1.10676	1.02075	0.883749	0.0572513	0.594607	0.0491084	0.226953	0.365888	0.0496835	SELP|HGNC Symbol|selectin P [Source:HGNC Symbol;Acc:HGNC:10721]|ENSG00000174175|ENST00000263686	8.75621e+06	9.691e+06	8.93793e+06	7.7383e+06
ENSP00000361891;ENSP00000344832;ENSP00000398475;ENSP00000412859	13	379.53	CAP1	1.15152	1.62773	1.50947	0.159786	0.00262936	0.00403427	0.350443	0.0173521	0.012031	CAP1|HGNC Symbol|CAP, adenylate cyclase-associated protein 1 (yeast) [Source:HGNC Symbol;Acc:HGNC:20040]|ENSG00000131236|ENST00000372805	5.39761e+06	6.21546e+06	8.78584e+06	8.14756e+06
ENSP00000265729;ENSP00000397609	13	318.52	SRI	0.800632	1.04226	1.15854	0.13419	0.558452	0.110333	0.327866	0.348984	0.0842941	SRI|HGNC Symbol|sorcin [Source:HGNC Symbol;Acc:HGNC:11292]|ENSG00000075142|ENST00000265729	2.23683e+07	1.79088e+07	2.33136e+07	2.59146e+07
ENSP00000316664;ENSP00000397464	13	390.63	IGSF8	0.900351	0.756251	0.991149	0.219857	0.0158416	0.940721	0.398143	0.0392232	0.388923	IGSF8|HGNC Symbol|immunoglobulin superfamily member 8 [Source:HGNC Symbol;Acc:HGNC:17813]|ENSG00000162729|ENST00000314485	1.41386e+07	1.27297e+07	1.06924e+07	1.40135e+07
ENSP00000233242;ENSP00000382200;ENSP00000230510;ENSP00000324205	12	283.25	APOB	0.698258	0.752912	0.601805	0.0244919	0.0523047	0.0108204	0.14264	0.0797662	0.0195829	APOB|HGNC Symbol|apolipoprotein B [Source:HGNC Symbol;Acc:HGNC:603]|ENSG00000084674|ENST00000233242	1.97473e+07	1.37887e+07	1.4868e+07	1.1884e+07
ENSP00000306261;ENSP00000352479	12	400.12	KRT78	0.625266	0.676113	0.636215	0.00241047	0.000300334	0.000246215	0.0522057	0.00718431	0.00404609	KRT78|HGNC Symbol|keratin 78, type II [Source:HGNC Symbol;Acc:HGNC:28926]|ENSG00000170423|ENST00000304620	5.88405e+08	3.67909e+08	3.97828e+08	3.74352e+08
ENSP00000216962;ENSP00000164139;ENSP00000395451	12	390.9	PYGB	1.2386	0.840526	0.781985	0.188327	0.112503	0.04564	0.378492	0.122151	0.0472901	PYGB|HGNC Symbol|phosphorylase, glycogen; brain [Source:HGNC Symbol;Acc:HGNC:9723]|ENSG00000100994|ENST00000216962	5.18157e+06	6.41788e+06	4.35524e+06	4.05191e+06
ENSP00000241704	12	269.1	COPA	1.45743	1.82682	1.39962	0.126686	0.0070138	0.0408078	0.322929	0.0251438	0.0445152	COPA|HGNC Symbol|coatomer protein complex subunit alpha [Source:HGNC Symbol;Acc:HGNC:2230]|ENSG00000122218|ENST00000241704	1.82511e+06	2.65997e+06	3.33414e+06	2.55445e+06
ENSP00000338200;ENSP00000323534;ENSP00000398907;ENSP00000416139	12	297.99	FN1	0.858281	0.748021	0.665023	0.40497	0.109753	0.0573741	0.500294	0.120916	0.0544016	FN1|HGNC Symbol|fibronectin 1 [Source:HGNC Symbol;Acc:HGNC:3778]|ENSG00000115414|ENST00000336916	1.90225e+06	1.63266e+06	1.42292e+06	1.26504e+06
ENSP00000371890;ENSP00000371889;ENSP00000425481	12	367.25	WDR1	1.09614	0.992553	0.927174	0.0564804	0.828135	0.100251	0.226265	0.460746	0.0791673	WDR1|HGNC Symbol|WD repeat domain 1 [Source:HGNC Symbol;Acc:HGNC:12754]|ENSG00000071127|ENST00000382452	6.98326e+06	7.65464e+06	6.93125e+06	6.47469e+06
ENSP00000286788;ENSP00000442730;ENSP00000416832;ENSP00000407748	12	308.37	CCT8	0.988774	1.1027	0.836512	0.910732	0.275156	0.144105	0.664205	0.214231	0.100564	CCT8|HGNC Symbol|chaperonin containing TCP1, subunit 8 (theta) [Source:HGNC Symbol;Acc:HGNC:1623]|ENSG00000156261|ENST00000286788	3.87195e+06	3.82848e+06	4.26959e+06	3.23893e+06
ENSP00000295688;ENSP00000431543;ENSP00000413308;ENSP00000388799;ENSP00000434481	12	286.07	CCT3	0.992867	1.04427	0.893306	0.94463	0.528148	0.247208	0.67092	0.337309	0.14782	CCT3|HGNC Symbol|chaperonin containing TCP1, subunit 3 (gamma) [Source:HGNC Symbol;Acc:HGNC:1616]|ENSG00000163468|ENST00000295688	2.81113e+06	2.79108e+06	2.93559e+06	2.5112e+06
ENSP00000377833;ENSP00000386756;ENSP00000489316	12	347.68	ANXA4	0.864083	0.896824	1.04854	0.0998631	0.0186275	0.276412	0.288376	0.0438357	0.161257	ANXA4|HGNC Symbol|annexin A4 [Source:HGNC Symbol;Acc:HGNC:542]|ENSG00000196975|ENST00000394295	1.05248e+07	9.09433e+06	9.43893e+06	1.10357e+07
ENSP00000275603;ENSP00000352019;ENSP00000327191;ENSP00000398044;ENSP00000462020	12	298.58	CCT6A	1.11418	1.20446	0.892856	0.3929	0.119504	0.410547	0.495992	0.1249	0.214606	CCT6A|HGNC Symbol|chaperonin containing TCP1, subunit 6A (zeta 1) [Source:HGNC Symbol;Acc:HGNC:1620]|ENSG00000146731|ENST00000275603	2.72894e+06	3.04054e+06	3.28689e+06	2.43655e+06
ENSP00000373370	11	289.79	FLG2	0.988926	0.350716	0.295051	0.806225	0.00938559	0.00506823	0.647324	0.0295379	0.0123583	FLG2|HGNC Symbol|filaggrin family member 2 [Source:HGNC Symbol;Acc:HGNC:33276]|ENSG00000143520|ENST00000388718	6.13226e+06	6.06435e+06	2.15068e+06	1.80933e+06
ENSP00000385135;ENSP00000336888;ENSP00000468691;ENSP00000467552;ENSP00000468812	11	250.99	SLC44A2	0.675095	0.65936	0.558523	0.0419624	0.0281421	0.0114768	0.190908	0.0567653	0.0200974	SLC44A2|HGNC Symbol|solute carrier family 44 (choline transporter), member 2 [Source:HGNC Symbol;Acc:HGNC:17292]|ENSG00000129353|ENST00000407327	6.04097e+06	4.07823e+06	3.98318e+06	3.37402e+06
ENSP00000384091;ENSP00000384373;ENSP00000395211;ENSP00000388154;ENSP00000405993;ENSP00000415412	11	274.9	LTBP1	0.94555	0.871088	0.703345	0.618326	0.0812793	0.0316704	0.589453	0.104028	0.03875	LTBP1|HGNC Symbol|latent transforming growth factor beta binding protein 1 [Source:HGNC Symbol;Acc:HGNC:6714]|ENSG00000049323|ENST00000407925	2.91634e+06	2.75754e+06	2.54039e+06	2.05119e+06
ENSP00000312999;ENSP00000266027;ENSP00000343027;ENSP00000262493;ENSP00000410572;ENSP00000389435;ENSP00000437886	11	431.57	GNAI2	1.07566	1.13113	1.27096	0.297654	0.191291	0.0123363	0.449895	0.171122	0.0209196	GNAI2|HGNC Symbol|guanine nucleotide binding protein (G protein), alpha inhibiting activity polypeptide 2 [Source:HGNC Symbol;Acc:HGNC:4385]|ENSG00000114353|ENST00000313601	8.37464e+06	9.00823e+06	9.47281e+06	1.06438e+07
ENSP00000234590;ENSP00000466406;ENSP00000324105;ENSP00000428811	11	578.87	ENO1	1.01784	1.08527	1.45514	0.880462	0.122027	0.00501174	0.659885	0.126873	0.0123583	ENO1|HGNC Symbol|enolase 1, (alpha) [Source:HGNC Symbol;Acc:HGNC:3350]|ENSG00000074800|ENST00000234590	1.33036e+07	1.3541e+07	1.4438e+07	1.93587e+07
ENSP00000357075	11	349.69	TAGLN2	0.936186	1.44649	2.03765	0.396581	0.000511153	0.000194181	0.496465	0.00772098	0.00404609	TAGLN2|HGNC Symbol|transgelin 2 [Source:HGNC Symbol;Acc:HGNC:11554]|ENSG00000158710|ENST00000320307	4.99122e+06	4.67271e+06	7.21976e+06	1.01703e+07
ENSP00000340815;ENSP00000440001;ENSP00000444439;ENSP00000438032;ENSP00000440819;ENSP00000442135	11	325.24	SLC3A2	0.896054	0.745476	1.19449	0.192229	0.0213044	0.064851	0.381733	0.0467647	0.0590781	SLC3A2|HGNC Symbol|solute carrier family 3 (amino acid transporter heavy chain), member 2 [Source:HGNC Symbol;Acc:HGNC:11026]|ENSG00000168003|ENST00000338663	5.41042e+06	4.84803e+06	4.03334e+06	6.46269e+06
ENSP00000340888;ENSP00000404226	11	368.57	GSN	1.14073	1.20511	1.19826	0.180297	0.118501	0.12591	0.369689	0.124814	0.0917202	GSN|HGNC Symbol|gelsolin [Source:HGNC Symbol;Acc:HGNC:4620]|ENSG00000148180|ENST00000341272	8.04587e+06	9.17817e+06	9.69615e+06	9.64108e+06
ENSP00000216392	11	300.45	PYGL	1.04688	1.12441	1.29566	0.660152	0.165767	0.35689	0.604556	0.155382	0.195887	PYGL|HGNC Symbol|phosphorylase, glycogen, liver [Source:HGNC Symbol;Acc:HGNC:9725]|ENSG00000100504|ENST00000216392	1.00676e+06	1.05395e+06	1.13201e+06	1.30441e+06
ENSP00000370867	11	336.72	TGM3	0.919726	0.767241	0.886684	0.640187	0.0812508	0.36754	0.596676	0.104028	0.199288	TGM3|HGNC Symbol|transglutaminase 3 [Source:HGNC Symbol;Acc:HGNC:11779]|ENSG00000125780|ENST00000381458	8.88761e+06	8.17416e+06	6.81894e+06	7.8805e+06
ENSP00000263398;ENSP00000434920;ENSP00000398099;ENSP00000278385;ENSP00000432718;ENSP00000435377;ENSP00000278386	11	296.7	CD44	0.814461	0.816785	1.08225	0.220939	0.207409	0.519269	0.398143	0.178805	0.252328	CD44|HGNC Symbol|CD44 molecule (Indian blood group) [Source:HGNC Symbol;Acc:HGNC:1681]|ENSG00000026508|ENST00000263398	1.12521e+07	9.16443e+06	9.19058e+06	1.21776e+07
ENSP00000378130;ENSP00000483416;ENSP00000422009	10	271.83	CFI	0.435381	0.365871	0.19227	0.00299824	0.000183762	0.000118861	0.0564114	0.00640013	0.00345724	CFI|HGNC Symbol|complement factor I [Source:HGNC Symbol;Acc:HGNC:5394]|ENSG00000205403|ENST00000394634	5.46953e+06	2.38133e+06	2.00114e+06	1.05163e+06
ENSP00000311113;ENSP00000389886	10	237.76	JUP	1.29683	0.368558	0.350672	0.778781	0.00561555	0.0019922	0.644076	0.0230338	0.00827798	JUP|HGNC Symbol|junction plakoglobin [Source:HGNC Symbol;Acc:HGNC:6207]|ENSG00000173801|ENST00000310706	1.8438e+06	2.39109e+06	679546	646569
ENSP00000252486;ENSP00000413653;ENSP00000410423	10	242.04	APOE	0.566619	0.726678	0.459961	0.0243549	0.0590098	0.00315341	0.14264	0.0868403	0.0105254	APOE|HGNC Symbol|apolipoprotein E [Source:HGNC Symbol;Acc:HGNC:613]|ENSG00000130203|ENST00000252486	5.61692e+06	3.18266e+06	4.0817e+06	2.58357e+06
ENSP00000315130;ENSP00000430821;ENSP00000428033;ENSP00000429336;ENSP00000431070;ENSP00000427868	10	266.83	CLU	1.01867	0.916511	0.800075	0.768584	0.257673	0.0219022	0.641121	0.20552	0.0299173	CLU|HGNC Symbol|clusterin [Source:HGNC Symbol;Acc:HGNC:2095]|ENSG00000120885|ENST00000316403	1.39785e+07	1.42395e+07	1.28115e+07	1.11839e+07
ENSP00000380227;ENSP00000233573;ENSP00000340149	10	243.85	ITGA4	0.84795	0.85736	1.17457	0.147909	0.0170517	0.00324423	0.338844	0.0409095	0.0106539	ITGA4|HGNC Symbol|integrin subunit alpha 4 [Source:HGNC Symbol;Acc:HGNC:6140]|ENSG00000115232|ENST00000397033	5.26629e+06	4.46555e+06	4.5151e+06	6.18562e+06
ENSP00000227155;ENSP00000433788;ENSP00000431767;ENSP00000433036	10	397.23	CD82	0.90901	0.961126	1.28895	0.355828	0.519024	0.0182723	0.474182	0.333111	0.0269588	CD82|HGNC Symbol|CD82 molecule [Source:HGNC Symbol;Acc:HGNC:6210]|ENSG00000085117|ENST00000227155	8.34719e+07	7.58767e+07	8.0227e+07	1.07591e+08
ENSP00000351410;ENSP00000468106;ENSP00000467311;ENSP00000466314;ENSP00000464701;ENSP00000353415;ENSP00000466722;ENSP00000376474	10	245.8	PRKAR1A	1.37852	1.57129	1.29214	0.0277992	0.00246942	0.00346516	0.151999	0.0173521	0.0109139	PRKAR1A|HGNC Symbol|protein kinase, cAMP-dependent, regulatory subunit type I alpha [Source:HGNC Symbol;Acc:HGNC:9388]|ENSG00000108946|ENST00000358598	1.71044e+06	2.35788e+06	2.68759e+06	2.21013e+06
ENSP00000308165;ENSP00000401863;ENSP00000439543;ENSP00000431296;ENSP00000441956;ENSP00000407690;ENSP00000396258	10	306.75	CD36	1.29195	1.28943	1.37216	0.028586	0.0424659	0.0208075	0.151999	0.0696863	0.0290171	CD36|HGNC Symbol|CD36 molecule (thrombospondin receptor) [Source:HGNC Symbol;Acc:HGNC:1663]|ENSG00000135218|ENST00000309881	2.58156e+07	3.33525e+07	3.32873e+07	3.54232e+07
ENSP00000342492;ENSP00000482511;ENSP00000393758;ENSP00000334008	10	414.43	PARVB	1.0846	1.20093	1.4413	0.308521	0.0532943	0.0188663	0.452053	0.0802374	0.02734	PARVB|HGNC Symbol|parvin beta [Source:HGNC Symbol;Acc:HGNC:14653]|ENSG00000188677|ENST00000338758	1.31846e+07	1.43e+07	1.58338e+07	1.9003e+07
ENSP00000317257;ENSP00000380584;ENSP00000386067;ENSP00000389662;ENSP00000397638;ENSP00000391483;ENSP00000390141;ENSP00000396069;ENSP00000412806	10	221.72	CPNE1	0.928592	1.24213	1.56515	0.538268	0.0869783	0.00950838	0.553378	0.105644	0.0180088	CPNE1|HGNC Symbol|copine I [Source:HGNC Symbol;Acc:HGNC:2314]|ENSG00000214078|ENST00000317677	1.36408e+06	1.26667e+06	1.69436e+06	2.13499e+06
ENSP00000336927;ENSP00000378661;ENSP00000455857;ENSP00000455455;ENSP00000456020;ENSP00000457643;ENSP00000454499;ENSP00000457514;ENSP00000456098;ENSP00000226253	10	319.54	ALDOA	1.30591	1.2519	1.71912	0.0135538	0.0320759	0.00399614	0.110366	0.0605784	0.012031	ALDOA|HGNC Symbol|aldolase, fructose-bisphosphate A [Source:HGNC Symbol;Acc:HGNC:414]|ENSG00000149925|ENST00000338110	7.03696e+06	9.18965e+06	8.80953e+06	1.20974e+07
ENSP00000326010;ENSP00000438740;ENSP00000440114;ENSP00000443393;ENSP00000441044	10	292.13	PTPN6	1.1629	1.15493	1.78763	0.127609	0.109939	0.00834831	0.322929	0.120916	0.0163438	PTPN6|HGNC Symbol|protein tyrosine phosphatase, non-receptor type 6 [Source:HGNC Symbol;Acc:HGNC:9658]|ENSG00000111679|ENST00000318974	1.98462e+06	2.30791e+06	2.29208e+06	3.54776e+06
ENSP00000257497;ENSP00000412489;ENSP00000414013	10	357.81	ANXA1	0.906093	0.945126	1.28972	0.532005	0.600703	0.0604164	0.552958	0.368109	0.0561415	ANXA1|HGNC Symbol|annexin A1 [Source:HGNC Symbol;Acc:HGNC:533]|ENSG00000135046|ENST00000257497	1.82145e+07	1.65041e+07	1.7215e+07	2.34916e+07
ENSP00000331514;ENSP00000460464;ENSP00000461407;ENSP00000407473;ENSP00000386929;ENSP00000393951;ENSP00000387182;ENSP00000392894	10	1312.97	ACTG1	1.04409	1.00902	0.857001	0.703174	0.909092	0.0928414	0.626396	0.49216	0.0745677	ACTG1|HGNC Symbol|actin gamma 1 [Source:HGNC Symbol;Acc:HGNC:144]|ENSG00000184009|ENST00000331925	1.19682e+08	1.24959e+08	1.20762e+08	1.02567e+08
ENSP00000075120;ENSP00000340450;ENSP00000438484;ENSP00000440750	10	340.99	SLC2A3	0.884134	1.04846	1.17809	0.149938	0.532873	0.150227	0.33959	0.338671	0.103334	SLC2A3|HGNC Symbol|solute carrier family 2 (facilitated glucose transporter), member 3 [Source:HGNC Symbol;Acc:HGNC:11007]|ENSG00000059804|ENST00000075120	2.41578e+07	2.13587e+07	2.53285e+07	2.846e+07
ENSP00000219150;ENSP00000456457;ENSP00000457332;ENSP00000456266;ENSP00000454752	10	229.5	CORO1A	1.02154	1.29088	1.37449	0.863723	0.00291466	0.167164	0.654573	0.0174576	0.110864	CORO1A|HGNC Symbol|coronin, actin binding protein, 1A [Source:HGNC Symbol;Acc:HGNC:2252]|ENSG00000102879|ENST00000219150	3.19863e+06	3.26753e+06	4.12904e+06	4.39649e+06
ENSP00000229270;ENSP00000475620;ENSP00000475364;ENSP00000475829;ENSP00000475184	10	263.99	TPI1	1.01688	1.02571	1.44246	0.854466	0.736028	0.172057	0.654127	0.426298	0.113188	TPI1|HGNC Symbol|triosephosphate isomerase 1 [Source:HGNC Symbol;Acc:HGNC:12009]|ENSG00000111669|ENST00000229270	3.1824e+06	3.23612e+06	3.2642e+06	4.59048e+06
ENSP00000342710	10	457.77	KRT77	1.14358	0.463564	0.660423	0.978378	0.0479478	0.214857	0.679792	0.0761146	0.132563	KRT77|HGNC Symbol|keratin 77, type II [Source:HGNC Symbol;Acc:HGNC:20411]|ENSG00000189182|ENST00000341809	9.18248e+06	1.05009e+07	4.25667e+06	6.06432e+06
ENSP00000262776;ENSP00000467211;ENSP00000465729;ENSP00000465120;ENSP00000466850;ENSP00000465380;ENSP00000467976	10	334.27	LGALS3BP	0.794245	0.884784	0.944535	0.140147	0.119508	0.240949	0.331499	0.1249	0.145143	LGALS3BP|HGNC Symbol|lectin, galactoside-binding, soluble, 3 binding protein [Source:HGNC Symbol;Acc:HGNC:6564]|ENSG00000108679|ENST00000262776	5.46586e+06	4.34123e+06	4.83611e+06	5.1627e+06
ENSP00000300289;ENSP00000389906	10	242.22	PDIA3	1.36873	1.16748	0.849535	0.185412	0.192655	0.283324	0.374635	0.172045	0.163648	PDIA3|HGNC Symbol|protein disulfide isomerase family A member 3 [Source:HGNC Symbol;Acc:HGNC:4606]|ENSG00000167004|ENST00000300289	1.16221e+06	1.59075e+06	1.35685e+06	987335
ENSP00000263238;ENSP00000256001;ENSP00000403125;ENSP00000252071	10	226.02	ACTR3	1.20836	1.21252	1.15052	0.304541	0.289414	0.4112	0.450028	0.222023	0.214672	ACTR3|HGNC Symbol|ARP3 actin-related protein 3 homolog (yeast) [Source:HGNC Symbol;Acc:HGNC:170]|ENSG00000115091|ENST00000263238	4.40815e+06	5.32662e+06	5.34496e+06	5.07165e+06
ENSP00000248598	10	265.63	FGL2	0.75507	0.965358	0.98595	0.0195529	0.626589	0.874924	0.131564	0.380212	0.367675	FGL2|HGNC Symbol|fibrinogen-like 2 [Source:HGNC Symbol;Acc:HGNC:3696]|ENSG00000127951|ENST00000248598	9.72975e+06	7.34664e+06	9.39269e+06	9.59304e+06
ENSP00000266041;ENSP00000395634	9	283.1	ITIH4	0.560402	0.495831	0.337751	0.00446464	0.000403507	0.000226035	0.0659199	0.00752869	0.00404609	ITIH4|HGNC Symbol|inter-alpha-trypsin inhibitor heavy chain family member 4 [Source:HGNC Symbol;Acc:HGNC:6169]|ENSG00000055955|ENST00000266041	2.95746e+07	1.65737e+07	1.4664e+07	9.98886e+06
ENSP00000245907;ENSP00000469482;ENSP00000469744	9	241.73	C3	0.919365	0.752645	0.684686	0.292518	0.012933	0.00419541	0.44859	0.0351904	0.012031	C3|HGNC Symbol|complement component 3 [Source:HGNC Symbol;Acc:HGNC:1318]|ENSG00000125730|ENST00000245907	1.53551e+07	1.41169e+07	1.15569e+07	1.05134e+07
ENSP00000393417	9	253.04	CASP14	1.19928	0.683343	0.771214	0.882928	0.0651345	0.0455468	0.659885	0.0909399	0.0472901	CASP14|HGNC Symbol|caspase 14 [Source:HGNC Symbol;Acc:HGNC:1502]|ENSG00000105141|ENST00000427043	9.0773e+06	1.08862e+07	6.20291e+06	7.00055e+06
ENSP00000234313	9	286.44	PLEK	1.24859	1.15951	1.1737	0.0290232	0.13157	0.0386433	0.151999	0.13278	0.0437108	PLEK|HGNC Symbol|pleckstrin [Source:HGNC Symbol;Acc:HGNC:9070]|ENSG00000115956|ENST00000234313	8.04789e+06	1.00485e+07	9.33158e+06	9.44577e+06
ENSP00000325875	9	499.33	HSP90AB1	1.12093	1.33747	1.25166	0.131937	0.00756401	0.030743	0.327002	0.0253311	0.0379359	HSP90AB1|HGNC Symbol|heat shock protein 90kDa alpha family class B member 1 [Source:HGNC Symbol;Acc:HGNC:5258]|ENSG00000096384|ENST00000353801	3.21541e+06	3.60426e+06	4.30052e+06	4.02459e+06
ENSP00000193403;ENSP00000366035;ENSP00000450764;ENSP00000444422;ENSP00000355537;ENSP00000450903;ENSP00000422007;ENSP00000450625;ENSP00000452423;ENSP00000438384;ENSP00000450618;ENSP00000451086;ENSP00000465176	9	531.59	ACTN1	1.13332	1.35911	1.33471	0.222719	0.028541	0.042322	0.399346	0.0569106	0.0452333	ACTN1|HGNC Symbol|actinin, alpha 1 [Source:HGNC Symbol;Acc:HGNC:163]|ENSG00000072110|ENST00000193403	2.47579e+06	2.80587e+06	3.36487e+06	3.30445e+06
ENSP00000231751;ENSP00000395234	9	237.6	LTF	1.51361	1.1017	1.33645	0.176136	0.596394	0.0037623	0.367684	0.366386	0.0114332	LTF|HGNC Symbol|lactotransferrin [Source:HGNC Symbol;Acc:HGNC:6720]|ENSG00000012223|ENST00000231751	2.29812e+06	3.47846e+06	2.53184e+06	3.07132e+06
ENSP00000250559;ENSP00000401095;ENSP00000446318;ENSP00000440014;ENSP00000440466;ENSP00000488326;ENSP00000348786;ENSP00000399986;ENSP00000444060;ENSP00000368270;ENSP00000437415;ENSP00000396741;ENSP00000438088;ENSP00000440635;ENSP00000390972	9	492.51	RAP1B	1.13459	1.18019	1.37391	0.178938	0.00737858	0.00468857	0.368275	0.0253311	0.0120698	RAP1B|HGNC Symbol|RAP1B, member of RAS oncogene family [Source:HGNC Symbol;Acc:HGNC:9857]|ENSG00000127314|ENST00000250559	4.5756e+07	5.1914e+07	5.40005e+07	6.28646e+07
ENSP00000307940	9	226.59	EEF2	1.05663	1.07441	1.3872	0.832683	0.202513	0.0373804	0.648599	0.176581	0.0426195	EEF2|HGNC Symbol|eukaryotic translation elongation factor 2 [Source:HGNC Symbol;Acc:HGNC:3214]|ENSG00000167658|ENST00000309311	1.0749e+06	1.13577e+06	1.15488e+06	1.4911e+06
ENSP00000361626;ENSP00000389639;ENSP00000484416;ENSP00000007699;ENSP00000405937;ENSP00000485718	9	231.68	YBX1	1.41751	1.73098	1.4175	0.00821622	0.00614663	0.00213099	0.0893433	0.0236115	0.00842319	YBX1|HGNC Symbol|Y-box binding protein 1 [Source:HGNC Symbol;Acc:HGNC:8014]|ENSG00000065978|ENST00000321358	4.61262e+06	6.53843e+06	7.98434e+06	6.53838e+06
ENSP00000333547;ENSP00000471148;ENSP00000261890;ENSP00000455567;ENSP00000472473	9	219.82	RAB11B	1.02372	1.12073	1.43834	0.892297	0.203476	0.00935556	0.662107	0.176581	0.0178022	RAB11B|HGNC Symbol|RAB11B, member RAS oncogene family [Source:HGNC Symbol;Acc:HGNC:9761]|ENSG00000185236|ENST00000328024	7.20504e+06	7.37596e+06	8.07492e+06	1.03633e+07
ENSP00000358727;ENSP00000406708;ENSP00000358724;ENSP00000405325	9	205.34	GSTO1	1.44666	1.36024	1.43912	0.00238967	0.0056903	0.00277545	0.0522057	0.0230338	0.00991394	GSTO1|HGNC Symbol|glutathione S-transferase omega 1 [Source:HGNC Symbol;Acc:HGNC:13312]|ENSG00000148834|ENST00000369713	4.41351e+06	6.38482e+06	6.00343e+06	6.35156e+06
ENSP00000262094;ENSP00000468542;ENSP00000337761;ENSP00000457517	9	258.59	RAB27B	0.897199	1.12797	1.4677	0.427569	0.24682	0.0123669	0.505678	0.199298	0.0209196	RAB27B|HGNC Symbol|RAB27B, member RAS oncogene family [Source:HGNC Symbol;Acc:HGNC:9767]|ENSG00000041353|ENST00000262094	7.4335e+06	6.66933e+06	8.38477e+06	1.09101e+07
ENSP00000264335;ENSP00000464883;ENSP00000466324;ENSP00000460712	9	384.76	YWHAE	1.04309	1.13029	1.58433	0.642261	0.131257	0.0275965	0.596676	0.13278	0.0352274	YWHAE|HGNC Symbol|tyrosine 3-monooxygenase/tryptophan 5-monooxygenase activation protein, epsilon [Source:HGNC Symbol;Acc:HGNC:12851]|ENSG00000108953|ENST00000264335	4.95333e+06	5.1668e+06	5.59873e+06	7.84773e+06
ENSP00000339521;ENSP00000473588	9	221.56	RSU1	1.19605	1.13088	1.58879	0.216525	0.132761	0.001089	0.396993	0.13338	0.0071524	RSU1|HGNC Symbol|Ras suppressor protein 1 [Source:HGNC Symbol;Acc:HGNC:10464]|ENSG00000148484|ENST00000345264	8.97007e+06	1.07287e+07	1.01441e+07	1.42516e+07
ENSP00000329380	9	237.77	GP1BA	1.12823	1.31925	1.59175	0.0856166	0.000477813	0.000599273	0.266081	0.00772098	0.00542287	GP1BA|HGNC Symbol|glycoprotein Ib (platelet), alpha polypeptide [Source:HGNC Symbol;Acc:HGNC:4439]|ENSG00000185245|ENST00000329125	6.03954e+06	6.81397e+06	7.96767e+06	9.61342e+06
ENSP00000309503;ENSP00000430058;ENSP00000379278;ENSP00000430072;ENSP00000428860;ENSP00000429041;ENSP00000394880;ENSP00000430219	9	527	YWHAZ	0.961073	1.14366	1.63254	0.603561	0.0772232	0.00166149	0.584004	0.101366	0.00815148	YWHAZ|HGNC Symbol|tyrosine 3-monooxygenase/tryptophan 5-monooxygenase activation protein, zeta [Source:HGNC Symbol;Acc:HGNC:12855]|ENSG00000164924|ENST00000353245	4.85124e+07	4.66239e+07	5.54817e+07	7.91985e+07
ENSP00000286548;ENSP00000391501;ENSP00000078429;ENSP00000465935;ENSP00000365807	9	201.84	GNAQ	1.0803	1.09875	1.15383	0.376888	0.325526	0.11743	0.491907	0.242601	0.0883889	GNAQ|HGNC Symbol|guanine nucleotide binding protein (G protein), q polypeptide [Source:HGNC Symbol;Acc:HGNC:4390]|ENSG00000156052|ENST00000286548	2.48229e+06	2.68161e+06	2.72742e+06	2.86414e+06
ENSP00000304592;ENSP00000406046;ENSP00000489514	9	185.23	FASN	0.996081	1.14853	0.855339	0.928596	0.211009	0.236292	0.667599	0.180126	0.143185	FASN|HGNC Symbol|fatty acid synthase [Source:HGNC Symbol;Acc:HGNC:3594]|ENSG00000169710|ENST00000306749	456820	455030	524672	390736
ENSP00000260130;ENSP00000397820	9	339.03	SDCBP	0.80545	0.966537	1.13727	0.0894496	0.716477	0.311318	0.273098	0.417676	0.176158	SDCBP|HGNC Symbol|syndecan binding protein [Source:HGNC Symbol;Acc:HGNC:10662]|ENSG00000137575|ENST00000260130	1.39869e+07	1.12657e+07	1.35189e+07	1.59068e+07
ENSP00000317334;ENSP00000390159;ENSP00000376008;ENSP00000439671;ENSP00000441345;ENSP00000437840;ENSP00000444423;ENSP00000442185	9	275.31	TCP1	0.953007	1.20256	1.04619	0.701214	0.134232	0.554267	0.626396	0.134095	0.263979	TCP1|HGNC Symbol|t-complex 1 [Source:HGNC Symbol;Acc:HGNC:11655]|ENSG00000120438|ENST00000321394	3.2066e+06	3.05591e+06	3.85611e+06	3.35469e+06
ENSP00000330484;ENSP00000354610;ENSP00000397582;ENSP00000399836;ENSP00000433347;ENSP00000390832;ENSP00000401627	9	255.87	AMY1B	2.8037	0.832396	0.865143	0.788643	0.530864	0.607411	0.647324	0.337805	0.282355	AMY1B|HGNC Symbol|amylase, alpha 1B (salivary) [Source:HGNC Symbol;Acc:HGNC:475]|ENSG00000174876|ENST00000330330	2.41816e+06	6.77979e+06	2.01287e+06	2.09205e+06
ENSP00000283752;ENSP00000329498;ENSP00000348795;ENSP00000343445;ENSP00000399796	9	274.28	SERPINB3	1.93235	0.609997	1.02275	0.415573	0.0904034	0.929483	0.502642	0.107584	0.385432	SERPINB3|HGNC Symbol|serpin peptidase inhibitor, clade B (ovalbumin), member 3 [Source:HGNC Symbol;Acc:HGNC:10569]|ENSG00000057149|ENST00000283752	1.69443e+06	3.27422e+06	1.03359e+06	1.73297e+06
ENSP00000246635;ENSP00000336604;ENSP00000467833;ENSP00000466525	8	864.85	KRT13	1.67432	0.54348	0.201237	0.623041	0.298235	0.0435856	0.591213	0.226134	0.0461878	KRT13|HGNC Symbol|keratin 13, type I [Source:HGNC Symbol;Acc:HGNC:6415]|ENSG00000171401|ENST00000246635	3.16158e+06	5.29351e+06	1.71826e+06	636226
ENSP00000348170;ENSP00000350406;ENSP00000381199;ENSP00000463491;ENSP00000228226;ENSP00000456503;ENSP00000441828;ENSP00000349451;ENSP00000461999;ENSP00000454413;ENSP00000462916	8	222.49	HP	0.577827	0.4562	0.306247	0.00788476	0.00228527	0.000506955	0.0893433	0.0173027	0.00526123	HP|HGNC Symbol|haptoglobin [Source:HGNC Symbol;Acc:HGNC:5141]|ENSG00000257017|ENST00000355906	7.80324e+06	4.50892e+06	3.55984e+06	2.38972e+06
ENSP00000160262;ENSP00000468333;ENSP00000467232;ENSP00000468230;ENSP00000467770	8	164.72	ICAM3	1.02095	1.17343	1.37724	0.846791	0.0425428	0.00526499	0.652491	0.0696863	0.0124403	ICAM3|HGNC Symbol|intercellular adhesion molecule 3 [Source:HGNC Symbol;Acc:HGNC:5346]|ENSG00000076662|ENST00000160262	1.56544e+06	1.59823e+06	1.83693e+06	2.15598e+06
ENSP00000400010;ENSP00000409733;ENSP00000432686	8	205.91	PTPRJ	0.981784	1.17835	1.42685	0.818273	0.0332703	0.00121319	0.648121	0.0620762	0.00715976	PTPRJ|HGNC Symbol|protein tyrosine phosphatase, receptor type, J [Source:HGNC Symbol;Acc:HGNC:9673]|ENSG00000149177|ENST00000418331	2.41267e+06	2.36872e+06	2.84298e+06	3.44252e+06
ENSP00000341885;ENSP00000436227;ENSP00000436865;ENSP00000433034;ENSP00000460860;ENSP00000433170;ENSP00000436356;ENSP00000454837;ENSP00000434846	8	227.99	RPS2	1.00082	1.48528	1.53383	0.954551	0.00611791	0.0297404	0.67368	0.0236115	0.0370354	RPS2|HGNC Symbol|ribosomal protein S2 [Source:HGNC Symbol;Acc:HGNC:10404]|ENSG00000140988|ENST00000343262	2.00961e+06	2.01127e+06	2.98483e+06	3.0824e+06
ENSP00000369538;ENSP00000369528;ENSP00000369470;ENSP00000387565;ENSP00000401733;ENSP00000476832;ENSP00000371514	8	292.84	GDI2	1.05235	1.10307	1.60361	0.538304	0.291955	0.00725905	0.553378	0.22299	0.014854	GDI2|HGNC Symbol|GDP dissociation inhibitor 2 [Source:HGNC Symbol;Acc:HGNC:4227]|ENSG00000057608|ENST00000380191	2.52968e+06	2.6621e+06	2.79042e+06	4.05661e+06
ENSP00000338934	8	396.93	EZR	0.764471	1.24465	1.78654	0.115119	0.0680643	0.020966	0.309783	0.0928423	0.0290393	EZR|HGNC Symbol|ezrin [Source:HGNC Symbol;Acc:HGNC:12691]|ENSG00000092820|ENST00000337147	3.03257e+06	2.31832e+06	3.77449e+06	5.41782e+06
ENSP00000267113;ENSP00000447756	8	208.89	ESYT1	1.43651	2.41652	1.92219	0.168506	0.0014041	0.00635211	0.363811	0.0126472	0.0139154	ESYT1|HGNC Symbol|extended synaptotagmin-like protein 1 [Source:HGNC Symbol;Acc:HGNC:29534]|ENSG00000139641|ENST00000267113	390543	561018	943756	750698
ENSP00000300060	8	193.35	ANPEP	0.907406	1.63211	2.02551	0.201249	0.00024385	0.000326862	0.387997	0.00669904	0.00404609	ANPEP|HGNC Symbol|alanyl (membrane) aminopeptidase [Source:HGNC Symbol;Acc:HGNC:500]|ENSG00000166825|ENST00000300060	886419	804342	1.44674e+06	1.79545e+06
ENSP00000268296;ENSP00000373854	8	198.87	ITGAX	1.03506	1.59513	2.78109	0.962133	0.0423453	0.00419245	0.675591	0.0696863	0.012031	ITGAX|HGNC Symbol|integrin subunit alpha X [Source:HGNC Symbol;Acc:HGNC:6152]|ENSG00000140678|ENST00000268296	745769	771913	1.1896e+06	2.07405e+06
ENSP00000257857;ENSP00000450191	8	169.08	CD63	0.982607	0.946384	0.873341	0.819875	0.408792	0.0987343	0.64826	0.282866	0.0782208	CD63|HGNC Symbol|CD63 molecule [Source:HGNC Symbol;Acc:HGNC:1692]|ENSG00000135404|ENST00000257857	3.36349e+07	3.30499e+07	3.18315e+07	2.93747e+07
ENSP00000241052	8	189.73	CAT	1.19348	0.609002	0.705048	0.691837	0.0548843	0.133705	0.623174	0.0816896	0.0958843	CAT|HGNC Symbol|catalase [Source:HGNC Symbol;Acc:HGNC:1516]|ENSG00000121691|ENST00000241052	1.72745e+06	2.06167e+06	1.05202e+06	1.21793e+06
ENSP00000221283;ENSP00000471327;ENSP00000471737;ENSP00000471585;ENSP00000473040;ENSP00000470313;ENSP00000471161	8	201.02	STXBP2	1.33621	1.10925	1.27371	0.0722807	0.327695	0.192758	0.253702	0.243523	0.123946	STXBP2|HGNC Symbol|syntaxin binding protein 2 [Source:HGNC Symbol;Acc:HGNC:11445]|ENSG00000076944|ENST00000221283	1.13733e+06	1.51971e+06	1.26159e+06	1.44863e+06
ENSP00000363852	8	299.14	SLC44A1	1.23185	1.24544	1.06897	0.184602	0.0192853	0.311471	0.374089	0.0438797	0.176158	SLC44A1|HGNC Symbol|solute carrier family 44 (choline transporter), member 1 [Source:HGNC Symbol;Acc:HGNC:18798]|ENSG00000070214|ENST00000374720	6.43252e+06	7.92392e+06	8.01135e+06	6.87619e+06
ENSP00000377958	8	198.54	CCT4	1.08813	1.22157	1.05598	0.386985	0.0286976	0.355975	0.494554	0.0569315	0.195887	CCT4|HGNC Symbol|chaperonin containing TCP1, subunit 4 (delta) [Source:HGNC Symbol;Acc:HGNC:1617]|ENSG00000115484|ENST00000394440	2.16297e+06	2.3536e+06	2.64223e+06	2.28404e+06
ENSP00000258091;ENSP00000442058;ENSP00000381456;ENSP00000412996	8	221.11	CCT7	1.2301	1.17558	1.0587	0.0607508	0.117149	0.36659	0.22959	0.124	0.199038	CCT7|HGNC Symbol|chaperonin containing TCP1, subunit 7 (eta) [Source:HGNC Symbol;Acc:HGNC:1622]|ENSG00000135624|ENST00000258091	1.6675e+06	2.0512e+06	1.96027e+06	1.76539e+06
ENSP00000340466;ENSP00000442962;ENSP00000435306;ENSP00000434805;ENSP00000433799	8	204.99	GANAB	1.27249	1.32772	0.77131	0.0974453	0.00856192	0.372446	0.282572	0.0271842	0.2006	GANAB|HGNC Symbol|glucosidase, alpha; neutral AB [Source:HGNC Symbol;Acc:HGNC:4138]|ENSG00000089597|ENST00000346178	1.26893e+06	1.61471e+06	1.68478e+06	978740
ENSP00000299300;ENSP00000441847	8	335.2	CCT2	1.04524	1.10438	1.11977	0.627594	0.332521	0.392948	0.591885	0.246216	0.207881	CCT2|HGNC Symbol|chaperonin containing TCP1, subunit 2 (beta) [Source:HGNC Symbol;Acc:HGNC:1615]|ENSG00000166226|ENST00000299300	1.73189e+06	1.81025e+06	1.91267e+06	1.93932e+06
ENSP00000361231;ENSP00000361237;ENSP00000344076;ENSP00000361230;ENSP00000418195	8	204.41	TSPAN14	0.862805	0.937218	0.940807	0.138203	0.287987	0.488576	0.330283	0.221254	0.240862	TSPAN14|HGNC Symbol|tetraspanin 14 [Source:HGNC Symbol;Acc:HGNC:23303]|ENSG00000108219|ENST00000372158	1.84345e+07	1.59054e+07	1.72771e+07	1.73433e+07
ENSP00000264908;ENSP00000421015;ENSP00000421512;ENSP00000422281;ENSP00000424584;ENSP00000426591	8	276.61	ANXA3	0.75011	0.807234	0.940879	0.0227013	0.0510201	0.523735	0.141459	0.0788588	0.25359	ANXA3|HGNC Symbol|annexin A3 [Source:HGNC Symbol;Acc:HGNC:541]|ENSG00000138772|ENST00000264908	9.60227e+06	7.20276e+06	7.75129e+06	9.03457e+06
ENSP00000253811	8	209.53	DIAPH1	0.934772	1.1477	1.02727	0.638443	0.21573	0.721796	0.596676	0.181373	0.320867	DIAPH1|HGNC Symbol|diaphanous related formin 1 [Source:HGNC Symbol;Acc:HGNC:2876]|ENSG00000131504|ENST00000253811	733013	685200	841276	753004
ENSP00000391902;ENSP00000382862;ENSP00000419887;ENSP00000364604;ENSP00000418833	7	176.78	CFB	0.575443	0.470992	0.181312	0.00867975	0.00164155	0.000730283	0.0893433	0.0140588	0.00594755	CFB|HGNC Symbol|complement factor B [Source:HGNC Symbol;Acc:HGNC:1037]|ENSG00000242335|ENST00000419411	1.6897e+06	972323	795833	306362
ENSP00000349446	7	185.92	ARG1	1.33513	0.551177	0.645387	0.632395	0.0133968	0.0318965	0.593878	0.0357407	0.0388878	ARG1|HGNC Symbol|arginase 1 [Source:HGNC Symbol;Acc:HGNC:663]|ENSG00000118520|ENST00000356962	2.40353e+06	3.20904e+06	1.32477e+06	1.55121e+06
ENSP00000333994;ENSP00000369671;ENSP00000488004;ENSP00000380104	7	671.35	HBB	0.863192	0.873519	0.704486	0.172571	0.0613836	0.00207062	0.367684	0.0885869	0.00830324	HBB|HGNC Symbol|hemoglobin subunit beta [Source:HGNC Symbol;Acc:HGNC:4827]|ENSG00000244734|ENST00000335295	4.69185e+08	4.04997e+08	4.09842e+08	3.30534e+08
ENSP00000306361;ENSP00000385981;ENSP00000478487	7	205.06	FGA	1.20696	0.954176	1.15054	0.214847	0.360473	0.0478457	0.396993	0.259753	0.0490693	FGA|HGNC Symbol|fibrinogen alpha chain [Source:HGNC Symbol;Acc:HGNC:3661]|ENSG00000171560|ENST00000302053	2.99265e+06	3.61203e+06	2.85552e+06	3.44317e+06
ENSP00000311430;ENSP00000457442	7	149.63	RPL4	1.04406	1.73047	1.18913	0.629417	0.00252898	0.0489594	0.591885	0.0173521	0.0496835	RPL4|HGNC Symbol|ribosomal protein L4 [Source:HGNC Symbol;Acc:HGNC:10353]|ENSG00000174444|ENST00000307961	897148	936680	1.55249e+06	1.06682e+06
ENSP00000327116	7	449.67	EHD3	0.835093	1.03919	1.20529	0.0848481	0.639921	0.011399	0.266081	0.385596	0.0200942	EHD3|HGNC Symbol|EH domain containing 3 [Source:HGNC Symbol;Acc:HGNC:3244]|ENSG00000013016|ENST00000322054	5.02754e+06	4.19846e+06	5.22456e+06	6.05965e+06
ENSP00000264202;ENSP00000364284;ENSP00000264203	7	181.61	CAPZB	1.22942	1.19248	1.22872	0.0540616	0.0592804	0.0363458	0.219108	0.0869936	0.0416911	CAPZB|HGNC Symbol|capping protein (actin filament) muscle Z-line, beta [Source:HGNC Symbol;Acc:HGNC:1491]|ENSG00000077549|ENST00000264202	4.21849e+06	5.1863e+06	5.03049e+06	5.18334e+06
ENSP00000318195;ENSP00000349410	7	179.76	NCL	1.36789	1.414	1.27877	0.0111472	0.0029985	0.015025	0.10108	0.0174576	0.0239934	NCL|HGNC Symbol|nucleolin [Source:HGNC Symbol;Acc:HGNC:7667]|ENSG00000115053|ENST00000322723	2.41426e+06	3.30244e+06	3.41376e+06	3.08727e+06
ENSP00000357005;ENSP00000481591;ENSP00000440812	7	180.51	F11R	1.24449	1.18046	1.33192	0.0129926	0.0402667	0.00571796	0.107197	0.0687465	0.0129356	F11R|HGNC Symbol|F11 receptor [Source:HGNC Symbol;Acc:HGNC:14685]|ENSG00000158769|ENST00000368026	4.08469e+06	5.08337e+06	4.8218e+06	5.44046e+06
ENSP00000262418;ENSP00000382190	7	167.5	SLC4A1	1.22641	1.25102	1.37204	0.0661149	0.0299598	0.0308526	0.243729	0.058621	0.0379561	SLC4A1|HGNC Symbol|solute carrier family 4 (anion exchanger), member 1 (Diego blood group) [Source:HGNC Symbol;Acc:HGNC:11027]|ENSG00000004939|ENST00000262418	2.72446e+06	3.3413e+06	3.40837e+06	3.73806e+06
ENSP00000342026	7	210.74	PRDX6	0.979145	1.29874	1.37268	0.816333	0.0126607	0.00480172	0.647324	0.034812	0.0120698	PRDX6|HGNC Symbol|peroxiredoxin 6 [Source:HGNC Symbol;Acc:HGNC:16753]|ENSG00000117592|ENST00000340385	2.47408e+06	2.42248e+06	3.21317e+06	3.39612e+06
ENSP00000331775;ENSP00000488486;ENSP00000390862;ENSP00000446121;ENSP00000473841;ENSP00000326888;ENSP00000399267	7	203.71	LIMS1	1.12538	1.04606	1.39273	0.25267	0.671533	0.0115241	0.427106	0.399707	0.0200974	LIMS1|HGNC Symbol|LIM and senescent cell antigen-like domains 1 [Source:HGNC Symbol;Acc:HGNC:6616]|ENSG00000169756|ENST00000332345	4.45967e+06	5.01881e+06	4.6651e+06	6.21109e+06
ENSP00000228945;ENSP00000445185;ENSP00000445263;ENSP00000437454;ENSP00000445450	7	198.35	ARHGDIB	0.894114	0.973077	1.43675	0.0050563	0.448709	4.4014e-05	0.0687114	0.29977	0.00179229	ARHGDIB|HGNC Symbol|Rho GDP dissociation inhibitor (GDI) beta [Source:HGNC Symbol;Acc:HGNC:679]|ENSG00000111348|ENST00000228945	5.70838e+06	5.10394e+06	5.55469e+06	8.2015e+06
ENSP00000279247;ENSP00000433366	7	162.09	CAPN1	1.36463	1.14887	1.44995	0.073945	0.339122	0.0417723	0.253702	0.249882	0.0450001	CAPN1|HGNC Symbol|calpain 1, (mu/I) large subunit [Source:HGNC Symbol;Acc:HGNC:1476]|ENSG00000014216|ENST00000279247	1.43549e+06	1.9589e+06	1.64919e+06	2.08138e+06
ENSP00000309629;ENSP00000433131;ENSP00000436431;ENSP00000436899;ENSP00000298159;ENSP00000432153;ENSP00000433308;ENSP00000452188;ENSP00000409326	7	238.22	CFL1	1.08067	1.26094	1.45991	0.304361	0.00730309	0.00134359	0.450028	0.0253311	0.00729496	CFL1|HGNC Symbol|cofilin 1 (non-muscle) [Source:HGNC Symbol;Acc:HGNC:1874]|ENSG00000172757|ENST00000308162	1.17771e+07	1.27271e+07	1.48502e+07	1.71935e+07
ENSP00000248975;ENSP00000406747	7	340.25	YWHAH	1.15872	1.24014	1.50686	0.107555	0.0306931	0.00535764	0.2958	0.0598318	0.0125384	YWHAH|HGNC Symbol|tyrosine 3-monooxygenase/tryptophan 5-monooxygenase activation protein, eta [Source:HGNC Symbol;Acc:HGNC:12853]|ENSG00000128245|ENST00000248975	2.52398e+06	2.92458e+06	3.13008e+06	3.80328e+06
ENSP00000326031;ENSP00000296122;ENSP00000335084;ENSP00000350974;ENSP00000431146;ENSP00000390715;ENSP00000482210;ENSP00000388056;ENSP00000414918;ENSP00000438409;ENSP00000394589	7	179.97	PPP1CA	0.896084	1.19392	1.55509	0.278016	0.439577	0.00599371	0.443365	0.296915	0.0134104	PPP1CA|HGNC Symbol|protein phosphatase 1, catalytic subunit, alpha isozyme [Source:HGNC Symbol;Acc:HGNC:9281]|ENSG00000172531|ENST00000312989	1.58777e+06	1.42277e+06	1.89566e+06	2.46911e+06
ENSP00000251535;ENSP00000467033	7	185.61	ALOX12	1.34731	1.69102	1.74735	0.14409	0.00667268	0.005138	0.337372	0.0249804	0.0124403	ALOX12|HGNC Symbol|arachidonate 12-lipoxygenase [Source:HGNC Symbol;Acc:HGNC:429]|ENSG00000108839|ENST00000251535	907327	1.22245e+06	1.5343e+06	1.58542e+06
ENSP00000229319;ENSP00000379385;ENSP00000442680	7	193.12	LDHB	1.09717	1.28674	1.88441	0.338103	0.0434858	0.00315172	0.46771	0.0704611	0.0105254	LDHB|HGNC Symbol|lactate dehydrogenase B [Source:HGNC Symbol;Acc:HGNC:6541]|ENSG00000111716|ENST00000350669	4.20799e+06	4.61686e+06	5.41459e+06	7.9296e+06
ENSP00000265062;ENSP00000417978;ENSP00000417668;ENSP00000418955;ENSP00000417155;ENSP00000418283	7	297.54	RAB7A	0.785078	0.901218	0.869218	0.0136952	0.135471	0.064138	0.110366	0.134909	0.058762	RAB7A|HGNC Symbol|RAB7A, member RAS oncogene family [Source:HGNC Symbol;Acc:HGNC:9788]|ENSG00000075785|ENST00000265062	1.3105e+07	1.02884e+07	1.18104e+07	1.13911e+07
ENSP00000295685;ENSP00000396475;ENSP00000411612;ENSP00000412632	7	128.92	ARPC2	1.44852	1.48748	1.23727	0.03504	0.011607	0.12069	0.168974	0.0332722	0.0898819	ARPC2|HGNC Symbol|actin related protein 2/3 complex subunit 2 [Source:HGNC Symbol;Acc:HGNC:705]|ENSG00000163466|ENST00000295685	1.15115e+06	1.66747e+06	1.71232e+06	1.42429e+06
ENSP00000301387;ENSP00000457357;ENSP00000458035	7	285.46	ATP2A3	1.2042	1.30726	1.09204	0.00808284	0.00279589	0.122406	0.0893433	0.0174576	0.0900348	ATP2A3|HGNC Symbol|ATPase, Ca++ transporting, ubiquitous [Source:HGNC Symbol;Acc:HGNC:813]|ENSG00000074370|ENST00000352011	1.86354e+06	2.24408e+06	2.43613e+06	2.03506e+06
ENSP00000225655;ENSP00000465019;ENSP00000460363	7	217.2	PFN1	1.01195	1.14467	1.18799	0.770583	0.00264807	0.154555	0.641121	0.0173521	0.105421	PFN1|HGNC Symbol|profilin 1 [Source:HGNC Symbol;Acc:HGNC:8881]|ENSG00000108518|ENST00000225655	2.11248e+07	2.13773e+07	2.41809e+07	2.5096e+07
ENSP00000357727	7	217.44	S100A9	1.63065	0.679114	1.66523	0.470806	0.209299	0.204502	0.525431	0.179252	0.12951	S100A9|HGNC Symbol|S100 calcium binding protein A9 [Source:HGNC Symbol;Acc:HGNC:10499]|ENSG00000163220|ENST00000368738	4.35285e+06	7.098e+06	2.95608e+06	7.24851e+06
ENSP00000221930;ENSP00000472767	7	156.53	TGFB1	0.989603	1.14655	1.04706	0.858163	0.113246	0.497606	0.654127	0.122151	0.244426	TGFB1|HGNC Symbol|transforming growth factor beta 1 [Source:HGNC Symbol;Acc:HGNC:11766]|ENSG00000105329|ENST00000221930	2.15742e+06	2.13499e+06	2.47358e+06	2.25894e+06
ENSP00000280326	7	174.39	CCT5	0.927851	1.11373	1.07832	0.649452	0.417824	0.517011	0.600138	0.28719	0.251531	CCT5|HGNC Symbol|chaperonin containing TCP1, subunit 5 (epsilon) [Source:HGNC Symbol;Acc:HGNC:1618]|ENSG00000150753|ENST00000280326	1.318e+06	1.22291e+06	1.46789e+06	1.42122e+06
ENSP00000369757;ENSP00000369743;ENSP00000369741	7	184.87	RPS6	0.703042	0.999502	0.924652	0.0704213	0.945977	0.621323	0.253702	0.501221	0.28751	RPS6|HGNC Symbol|ribosomal protein S6 [Source:HGNC Symbol;Acc:HGNC:10429]|ENSG00000137154|ENST00000380394	4.49909e+06	3.16305e+06	4.49684e+06	4.16009e+06
ENSP00000260641;ENSP00000367220;ENSP00000437383	7	174.09	ACTR2	1.22951	1.20035	0.948982	0.258604	0.218667	0.809394	0.429799	0.183073	0.347671	ACTR2|HGNC Symbol|ARP2 actin-related protein 2 homolog (yeast) [Source:HGNC Symbol;Acc:HGNC:169]|ENSG00000138071|ENST00000260641	3.4888e+06	4.28951e+06	4.18779e+06	3.31081e+06
ENSP00000354947;ENSP00000395395	6	195.88	CAPZA2	1.52074	0.607607	0.54097	0.806222	0.131073	0.040329	0.647324	0.13278	0.044265	CAPZA2|HGNC Symbol|capping protein (actin filament) muscle Z-line, alpha 2 [Source:HGNC Symbol;Acc:HGNC:1490]|ENSG00000198898|ENST00000361183	1.40655e+07	2.139e+07	8.5463e+06	7.60903e+06
ENSP00000257197	6	199.51	DSC1	1.88117	0.559933	0.545524	0.505044	0.0146324	0.0018331	0.54267	0.0374723	0.00819033	DSC1|HGNC Symbol|desmocollin 1 [Source:HGNC Symbol;Acc:HGNC:3035]|ENSG00000134765|ENST00000257197	4.35363e+06	8.18992e+06	2.43774e+06	2.37501e+06
ENSP00000336829	6	295.14	FGG	0.786956	0.540004	0.622485	0.109384	0.00358169	0.0185053	0.29846	0.0194914	0.027204	FGG|HGNC Symbol|fibrinogen gamma chain [Source:HGNC Symbol;Acc:HGNC:3694]|ENSG00000171557|ENST00000336098	3.73249e+06	2.9373e+06	2.01556e+06	2.32342e+06
ENSP00000342681;ENSP00000440899	6	169.58	CD5	0.78153	0.634724	0.817274	0.0159075	0.00134146	0.0436465	0.119834	0.0123559	0.0461878	CD5|HGNC Symbol|CD5 molecule [Source:HGNC Symbol;Acc:HGNC:1685]|ENSG00000110448|ENST00000347785	2.57287e+06	2.01077e+06	1.63306e+06	2.10274e+06
ENSP00000264710	6	210.07	RAB10	0.998201	1.05151	1.2748	0.981508	0.279931	0.0135274	0.680917	0.216657	0.0221812	RAB10|HGNC Symbol|RAB10, member RAS oncogene family [Source:HGNC Symbol;Acc:HGNC:9759]|ENSG00000084733|ENST00000264710	3.66008e+06	3.65349e+06	3.84861e+06	4.66588e+06
ENSP00000301180;ENSP00000383133;ENSP00000450181	6	117.9	DIP2B	0.692379	0.70006	1.39899	0.0586704	0.0609583	0.0393241	0.228436	0.0882168	0.0439873	DIP2B|HGNC Symbol|disco interacting protein 2 homolog B [Source:HGNC Symbol;Acc:HGNC:29284]|ENSG00000066084|ENST00000301180	954224	660685	668015	1.33495e+06
ENSP00000299106;ENSP00000395742;ENSP00000433206	6	147.64	JAM3	1.25942	1.24411	1.41592	0.124546	0.0317209	0.0144481	0.322078	0.0604731	0.023163	JAM3|HGNC Symbol|junctional adhesion molecule 3 [Source:HGNC Symbol;Acc:HGNC:15532]|ENSG00000166086|ENST00000299106	2.63129e+06	3.3139e+06	3.27362e+06	3.72569e+06
ENSP00000306330	6	363.75	YWHAG	1.37013	1.4483	1.4766	0.0112303	0.00243371	0.0158264	0.10108	0.0173521	0.0245044	YWHAG|HGNC Symbol|tyrosine 3-monooxygenase/tryptophan 5-monooxygenase activation protein, gamma [Source:HGNC Symbol;Acc:HGNC:12852]|ENSG00000170027|ENST00000307630	2.33651e+06	3.20132e+06	3.38395e+06	3.45008e+06
ENSP00000258418;ENSP00000483459;ENSP00000348113	6	147.89	CAB39	0.791671	1.02038	1.55681	0.0853672	0.873286	0.0199539	0.266081	0.478729	0.0282132	CAB39|HGNC Symbol|calcium binding protein 39 [Source:HGNC Symbol;Acc:HGNC:20292]|ENSG00000135932|ENST00000258418	1.32735e+06	1.05082e+06	1.3544e+06	2.06642e+06
ENSP00000244537	6	203.34	HIST1H4F	0.658859	0.901757	1.55789	0.00546671	0.357147	0.000665192	0.0709488	0.258784	0.00567795	HIST1H4F|HGNC Symbol|histone cluster 1, H4f [Source:HGNC Symbol;Acc:HGNC:4783]|ENSG00000274618|ENST00000244537	6.65949e+07	4.38766e+07	6.00524e+07	1.03747e+08
ENSP00000266481;ENSP00000404160;ENSP00000447788;ENSP00000219299	6	242.67	DNM1L	1.04115	1.45793	1.67216	0.82385	0.107303	0.0454613	0.648583	0.119273	0.0472901	DNM1L|HGNC Symbol|dynamin 1-like [Source:HGNC Symbol;Acc:HGNC:2973]|ENSG00000087470|ENST00000266481	496763	517207	724245	830666
ENSP00000263354;ENSP00000472235;ENSP00000472667;ENSP00000471261;ENSP00000470946	6	143.34	NAPA	1.23137	1.48468	1.71099	0.449662	0.00972522	0.00639027	0.515855	0.0299482	0.0139154	NAPA|HGNC Symbol|NSF attachment protein alpha [Source:HGNC Symbol;Acc:HGNC:7641]|ENSG00000105402|ENST00000263354	1.18557e+06	1.45987e+06	1.76019e+06	2.0285e+06
ENSP00000372608;ENSP00000364121	6	233.34	HLA-DRA	1.02153	1.15908	1.82559	0.499935	0.0757552	0.000262406	0.541377	0.0999408	0.00404609	HLA-DRA|HGNC Symbol|major histocompatibility complex, class II, DR alpha [Source:HGNC Symbol;Acc:HGNC:4947]|ENSG00000227993|ENST00000383127	4.12437e+06	4.21318e+06	4.78049e+06	7.5294e+06
ENSP00000252699;ENSP00000439497;ENSP00000411187;ENSP00000398393;ENSP00000467190	6	308.52	ACTN4	1.00372	1.30606	1.86992	0.951664	0.0865052	0.0479596	0.67368	0.105644	0.0490693	ACTN4|HGNC Symbol|actinin, alpha 4 [Source:HGNC Symbol;Acc:HGNC:166]|ENSG00000130402|ENST00000252699	350027	351329	457155	654521
ENSP00000258796;ENSP00000413757	6	179.05	TTYH3	1.40423	1.7764	3.57459	0.0845083	0.0323326	0.000669291	0.266081	0.0607605	0.00567795	TTYH3|HGNC Symbol|tweety family member 3 [Source:HGNC Symbol;Acc:HGNC:22222]|ENSG00000136295|ENST00000258796	1.90286e+06	2.67206e+06	3.38024e+06	6.80195e+06
ENSP00000263168	6	203.02	CAPZA1	1.16571	1.35998	1.17825	0.161065	0.010941	0.0517522	0.352133	0.0321118	0.0510477	CAPZA1|HGNC Symbol|capping protein (actin filament) muscle Z-line, alpha 1 [Source:HGNC Symbol;Acc:HGNC:1488]|ENSG00000116489|ENST00000263168	2.50018e+06	2.91448e+06	3.40019e+06	2.94584e+06
ENSP00000329419;ENSP00000423271;ENSP00000422469;ENSP00000422917;ENSP00000426682	6	161.47	COPB2	1.55714	1.85272	1.22066	0.000766291	0.000346671	0.0560604	0.0378784	0.00724359	0.0534621	COPB2|HGNC Symbol|coatomer protein complex subunit beta 2 (beta prime) [Source:HGNC Symbol;Acc:HGNC:2232]|ENSG00000184432|ENST00000333188	812425	1.26506e+06	1.5052e+06	991696
ENSP00000365220	6	136.6	TPP2	1.05489	0.99448	0.798788	0.495806	0.970051	0.058148	0.538588	0.508122	0.0547667	TPP2|HGNC Symbol|tripeptidyl peptidase II [Source:HGNC Symbol;Acc:HGNC:12016]|ENSG00000134900|ENST00000376052	493324	520401	490601	394061
ENSP00000400175;ENSP00000285735;ENSP00000408402;ENSP00000358650;ENSP00000394483;ENSP00000395791;ENSP00000272233;ENSP00000431392	6	224.3	RHOA	0.875103	1.07918	1.29375	0.146149	0.491801	0.0733586	0.338535	0.320362	0.0638278	RHOA|HGNC Symbol|ras homolog family member A [Source:HGNC Symbol;Acc:HGNC:667]|ENSG00000067560|ENST00000418115	6.80859e+06	5.95822e+06	7.34772e+06	8.8086e+06
ENSP00000362744;ENSP00000486252;ENSP00000250784	6	176.82	RPS4X	0.888724	1.2673	1.33718	0.365806	0.105084	0.0800361	0.4829	0.117808	0.0675175	RPS4X|HGNC Symbol|ribosomal protein S4, X-linked [Source:HGNC Symbol;Acc:HGNC:10424]|ENSG00000198034|ENST00000316084	2.63665e+06	2.34326e+06	3.34144e+06	3.52566e+06
ENSP00000428424;ENSP00000428924;ENSP00000365012;ENSP00000428313	6	178.47	LYN	1.30086	1.60067	1.68912	0.328336	0.0933119	0.118745	0.460635	0.109302	0.088905	LYN|HGNC Symbol|LYN proto-oncogene, Src family tyrosine kinase [Source:HGNC Symbol;Acc:HGNC:6735]|ENSG00000254087|ENST00000520220	382051	496995	611537	645331
ENSP00000262613;ENSP00000464321;ENSP00000464982	6	144.7	SLC9A3R1	0.816176	0.961913	1.07924	0.104361	0.091017	0.120195	0.294576	0.108068	0.0898063	SLC9A3R1|HGNC Symbol|solute carrier family 9, subfamily A (NHE3, cation proton antiporter 3), member 3 regulator 1 [Source:HGNC Symbol;Acc:HGNC:11075]|ENSG00000109062|ENST00000262613	1.75105e+06	1.42917e+06	1.68436e+06	1.8898e+06
ENSP00000263552;ENSP00000392702;ENSP00000388612	6	127.79	TBXAS1	0.785292	1.06612	0.811102	0.296749	0.536935	0.122609	0.449895	0.340424	0.0900348	TBXAS1|HGNC Symbol|thromboxane A synthase 1 [Source:HGNC Symbol;Acc:HGNC:11609]|ENSG00000059377|ENST00000263552	564834	443559	602183	458137
ENSP00000305675	6	199.66	SDPR	0.972755	1.14485	1.09064	0.571205	0.144677	0.123734	0.567969	0.14173	0.0905183	SDPR|HGNC Symbol|serum deprivation response [Source:HGNC Symbol;Acc:HGNC:10690]|ENSG00000168497|ENST00000304141	4.22728e+06	4.11211e+06	4.83961e+06	4.61044e+06
ENSP00000371099;ENSP00000384634;ENSP00000390271;ENSP00000412349	6	144.08	EIF3L	1.52481	1.71438	1.2496	0.117075	0.0260412	0.20329	0.312073	0.0541916	0.129243	EIF3L|HGNC Symbol|eukaryotic translation initiation factor 3 subunit L [Source:HGNC Symbol;Acc:HGNC:18138]|ENSG00000100129|ENST00000381683	632503	964450	1.08435e+06	790373
ENSP00000364934	6	134.83	CLIC1	1.03266	1.04491	1.07806	0.485626	0.398077	0.218206	0.532559	0.279555	0.134093	CLIC1|HGNC Symbol|chloride intracellular channel 1 [Source:HGNC Symbol;Acc:HGNC:2062]|ENSG00000213719|ENST00000375779	4.21284e+06	4.35045e+06	4.40203e+06	4.54172e+06
ENSP00000312734;ENSP00000453982;ENSP00000453679;ENSP00000357564;ENSP00000453111;ENSP00000222256;ENSP00000267512	6	274.53	RAB8B	0.810003	0.917429	1.14426	0.231295	0.534442	0.262206	0.407886	0.339255	0.154519	RAB8B|HGNC Symbol|RAB8B, member RAS oncogene family [Source:HGNC Symbol;Acc:HGNC:30273]|ENSG00000166128|ENST00000321437	1.62308e+06	1.3147e+06	1.48906e+06	1.85722e+06
ENSP00000333873	6	162.13	CIB1	0.836848	0.946433	1.29118	0.543036	0.930116	0.272566	0.555092	0.497015	0.159242	CIB1|HGNC Symbol|calcium and integrin binding 1 [Source:HGNC Symbol;Acc:HGNC:16920]|ENSG00000185043|ENST00000328649	1.85228e+06	1.55007e+06	1.75306e+06	2.39162e+06
ENSP00000379888;ENSP00000361283	6	186.54	RPS8	0.732574	1.07591	0.870732	0.0793	0.476928	0.299049	0.261354	0.314307	0.170315	RPS8|HGNC Symbol|ribosomal protein S8 [Source:HGNC Symbol;Acc:HGNC:10441]|ENSG00000142937|ENST00000396651	3.222e+06	2.36035e+06	3.46657e+06	2.8055e+06
ENSP00000369361	6	186.51	KRT80	1.89804	0.415137	0.73696	0.615428	0.0165931	0.349231	0.588308	0.0401329	0.192726	KRT80|HGNC Symbol|keratin 80, type II [Source:HGNC Symbol;Acc:HGNC:27056]|ENSG00000167767|ENST00000313234	538105	1.02134e+06	223387	396561
ENSP00000292401;ENSP00000396093;ENSP00000389942	6	150.93	AZGP1	1.22314	0.500564	0.855718	0.90773	0.0378725	0.393562	0.664205	0.0668905	0.207881	AZGP1|HGNC Symbol|alpha-2-glycoprotein 1, zinc-binding [Source:HGNC Symbol;Acc:HGNC:910]|ENSG00000160862|ENST00000292401	5.34081e+06	6.53258e+06	2.67342e+06	4.57023e+06
ENSP00000202773;ENSP00000446883	6	143.35	RPL6	0.851726	1.27783	1.17386	0.270516	0.115132	0.402313	0.438042	0.123289	0.211388	RPL6|HGNC Symbol|ribosomal protein L6 [Source:HGNC Symbol;Acc:HGNC:10362]|ENSG00000089009|ENST00000202773	1.38401e+06	1.1788e+06	1.76854e+06	1.62464e+06
ENSP00000388526;ENSP00000390225	6	586.56	HLA-A	0.881261	0.673773	0.900933	0.395815	0.0422088	0.508222	0.496465	0.0696863	0.248144	HLA-A|HGNC Symbol|major histocompatibility complex, class I, A [Source:HGNC Symbol;Acc:HGNC:4931]|ENSG00000235657|ENST00000438861	1.52097e+07	1.34037e+07	1.02479e+07	1.37029e+07
ENSP00000364802;ENSP00000372880	6	352.44	HSPA1A	1.18523	1.19163	1.04439	0.0738286	0.0520713	0.564322	0.253702	0.0797662	0.267828	HSPA1A|HGNC Symbol|heat shock protein family A (Hsp70) member 1A [Source:HGNC Symbol;Acc:HGNC:5232]|ENSG00000204389|ENST00000375651	1.78681e+06	2.11778e+06	2.12923e+06	1.86614e+06
ENSP00000354125;ENSP00000407785;ENSP00000408062	6	144.43	EIF3B	1.38576	1.73717	0.895009	0.12531	0.0352771	0.705092	0.322156	0.0639264	0.316211	EIF3B|HGNC Symbol|eukaryotic translation initiation factor 3 subunit B [Source:HGNC Symbol;Acc:HGNC:3280]|ENSG00000106263|ENST00000360876	296425	410774	514940	265303
ENSP00000011898	6	132.64	TSPAN9	1.28719	1.16942	0.939668	0.104682	0.228483	0.708404	0.294576	0.18887	0.316998	TSPAN9|HGNC Symbol|tetraspanin 9 [Source:HGNC Symbol;Acc:HGNC:21640]|ENSG00000011105|ENST00000011898	2.56676e+06	3.30392e+06	3.00163e+06	2.4119e+06
ENSP00000236671;ENSP00000415840;ENSP00000402586;ENSP00000415036;ENSP00000404902;ENSP00000356164	6	154.62	CTSD	1.32309	0.593282	1.23462	0.772617	0.0653532	0.779458	0.641274	0.0909399	0.339105	CTSD|HGNC Symbol|cathepsin D [Source:HGNC Symbol;Acc:HGNC:2529]|ENSG00000117984|ENST00000236671	1.96973e+06	2.60612e+06	1.1686e+06	2.43186e+06
ENSP00000293422;ENSP00000448859;ENSP00000450116;ENSP00000446640;ENSP00000448457;ENSP00000292327;ENSP00000446643;ENSP00000449086	6	151.38	MYL6	1.65142	1.6486	1.01759	0.00188938	0.00458947	0.797413	0.0483023	0.0208493	0.343612	MYL6|HGNC Symbol|myosin light chain 6 [Source:HGNC Symbol;Acc:HGNC:7587]|ENSG00000092841|ENST00000293422	6.2244e+06	1.02791e+07	1.02615e+07	6.33386e+06
ENSP00000324173;ENSP00000054668	6	235.99	HSPA5	1.3352	1.10524	1.02674	0.0291694	0.098827	0.797361	0.151999	0.112986	0.343612	HSPA5|HGNC Symbol|heat shock protein family A (Hsp70) member 5 [Source:HGNC Symbol;Acc:HGNC:5238]|ENSG00000044574|ENST00000324460	909581	1.21448e+06	1.0053e+06	933901
ENSP00000305790;ENSP00000461236	6	151.95	SF3B3	1.69954	0.741606	0.957964	0.510265	0.0959277	0.815596	0.542952	0.111367	0.34923	SF3B3|HGNC Symbol|splicing factor 3b subunit 3 [Source:HGNC Symbol;Acc:HGNC:10770]|ENSG00000189091|ENST00000302516	3.35334e+06	5.69915e+06	2.48686e+06	3.21238e+06
ENSP00000339795;ENSP00000379729;ENSP00000401300	6	119.35	RPL7	0.964745	1.30283	0.970433	0.804299	0.0605497	0.845021	0.647324	0.0881404	0.358432	RPL7|HGNC Symbol|ribosomal protein L7 [Source:HGNC Symbol;Acc:HGNC:10363]|ENSG00000147604|ENST00000352983	2.39774e+06	2.31321e+06	3.12385e+06	2.32684e+06
ENSP00000206765;ENSP00000439446;ENSP00000453840	5	113.2	TGM1	1.02688	0.263613	0.437651	0.913829	0.00732812	0.0337151	0.664205	0.0253311	0.0399101	TGM1|HGNC Symbol|transglutaminase 1 [Source:HGNC Symbol;Acc:HGNC:11777]|ENSG00000092295|ENST00000206765	640786	658009	168920	280441
ENSP00000317123;ENSP00000387870	5	141.41	SNRNP200	1.10065	1.92024	0.494893	0.731125	0.00517444	0.0167063	0.63042	0.022131	0.0251073	SNRNP200|HGNC Symbol|small nuclear ribonucleoprotein, U5 200kDa subunit [Source:HGNC Symbol;Acc:HGNC:30859]|ENSG00000144028|ENST00000323853	231915	255258	445333	114773
ENSP00000274793	5	123.13	PLA2G7	0.697813	0.90204	0.615553	0.0288615	0.235587	0.00198179	0.151999	0.191411	0.00827798	PLA2G7|HGNC Symbol|phospholipase A2 group VII [Source:HGNC Symbol;Acc:HGNC:9040]|ENSG00000146070|ENST00000274793	1.54252e+06	1.07639e+06	1.39141e+06	949502
ENSP00000360871;ENSP00000479379	5	141.28	FCN1	0.99019	1.10381	0.660404	0.936147	0.211453	0.0166379	0.670247	0.18021	0.0251073	FCN1|HGNC Symbol|ficolin 1 [Source:HGNC Symbol;Acc:HGNC:3623]|ENSG00000085265|ENST00000371806	2.34572e+06	2.32271e+06	2.58922e+06	1.54912e+06
ENSP00000369654;ENSP00000292901;ENSP00000393810;ENSP00000414741	5	525.01	HBD	1.0824	1.16414	0.783524	0.561636	0.0802852	0.0191562	0.566584	0.103308	0.0274668	HBD|HGNC Symbol|hemoglobin subunit delta [Source:HGNC Symbol;Acc:HGNC:4829]|ENSG00000223609|ENST00000380299	5.81078e+06	6.2896e+06	6.76457e+06	4.55289e+06
ENSP00000378366;ENSP00000465819	5	121.09	FLOT2	0.896615	0.9334	0.829422	0.341975	0.177435	0.00692512	0.468312	0.161774	0.0144869	FLOT2|HGNC Symbol|flotillin 2 [Source:HGNC Symbol;Acc:HGNC:3758]|ENSG00000132589|ENST00000394906	2.47064e+06	2.21521e+06	2.30609e+06	2.0492e+06
ENSP00000301522;ENSP00000334063	5	143.6	PRDX2	1.27086	0.993623	1.33074	0.170955	0.983879	0.0340224	0.365814	0.509984	0.0400411	PRDX2|HGNC Symbol|peroxiredoxin 2 [Source:HGNC Symbol;Acc:HGNC:9353]|ENSG00000167815|ENST00000301522	2.23893e+06	2.84536e+06	2.22465e+06	2.97942e+06
ENSP00000333769;ENSP00000484849;ENSP00000458665;ENSP00000473528	5	150.93	BSG	0.937416	1.00953	1.39809	0.696446	0.8715	0.0401345	0.625225	0.478252	0.0442631	BSG|HGNC Symbol|basigin (Ok blood group) [Source:HGNC Symbol;Acc:HGNC:1116]|ENSG00000172270|ENST00000333511	2.65723e+06	2.49093e+06	2.68256e+06	3.71504e+06
ENSP00000233612;ENSP00000403805;ENSP00000393218	5	137.53	GCA	0.981078	1.09448	1.43291	0.830086	0.255741	0.0413074	0.648583	0.204335	0.0446174	GCA|HGNC Symbol|grancalcin [Source:HGNC Symbol;Acc:HGNC:15990]|ENSG00000115271|ENST00000233612	1.86195e+06	1.82671e+06	2.03787e+06	2.66801e+06
ENSP00000368722;ENSP00000406172;ENSP00000227157;ENSP00000442979;ENSP00000444292	5	125.47	LDHA	1.08662	0.999988	1.47048	0.427299	0.939858	0.0316883	0.505678	0.501028	0.03875	LDHA|HGNC Symbol|lactate dehydrogenase A [Source:HGNC Symbol;Acc:HGNC:6535]|ENSG00000134333|ENST00000379412	2.49862e+06	2.71504e+06	2.49859e+06	3.67417e+06
ENSP00000434643;ENSP00000278572;ENSP00000431737;ENSP00000436556;ENSP00000431834;ENSP00000416745;ENSP00000432458	5	126.6	RPS3	1.87121	2.17778	1.51713	0.0207888	0.0068393	0.0394278	0.136593	0.0251438	0.0439873	RPS3|HGNC Symbol|ribosomal protein S3 [Source:HGNC Symbol;Acc:HGNC:10420]|ENSG00000149273|ENST00000531188	388226	726450	845469	588991
ENSP00000350941	5	208.12	SRC	1.38137	1.836	1.64181	0.00552807	0.000126441	0.00442487	0.0709488	0.00579775	0.0120389	SRC|HGNC Symbol|SRC proto-oncogene, non-receptor tyrosine kinase [Source:HGNC Symbol;Acc:HGNC:11283]|ENSG00000197122|ENST00000358208	814133	1.12462e+06	1.49475e+06	1.33665e+06
ENSP00000442318	5	111.4	CAND1	0.996218	2.56953	1.98901	0.852191	0.00416185	0.000564584	0.654056	0.0203779	0.00541495	CAND1|HGNC Symbol|cullin-associated and neddylation-dissociated 1 [Source:HGNC Symbol;Acc:HGNC:30688]|ENSG00000111530|ENST00000545606	122899	122434	315791	244446
ENSP00000358140	5	122.17	EIF3A	1.87076	3.1324	1.99183	0.00103844	7.10815e-05	0.00227595	0.0378784	0.00371349	0.00870999	EIF3A|HGNC Symbol|eukaryotic translation initiation factor 3 subunit A [Source:HGNC Symbol;Acc:HGNC:3271]|ENSG00000107581|ENST00000369144	204089	381801	639288	406511
ENSP00000308720;ENSP00000478237;ENSP00000487822	5	73.87	PRSS1	1.37954	1.27895	2.21385	0.0806486	0.0489129	0.00309307	0.261354	0.0769682	0.010496	PRSS1|HGNC Symbol|protease, serine 1 [Source:HGNC Symbol;Acc:HGNC:9475]|ENSG00000204983|ENST00000311737	5.60247e+07	7.72881e+07	7.16527e+07	1.24031e+08
ENSP00000216802;ENSP00000453487;ENSP00000452940	5	146.19	PSME2	1.44911	1.41198	2.54751	0.0802139	0.0413286	0.00456175	0.261354	0.069649	0.0120389	PSME2|HGNC Symbol|proteasome activator subunit 2 [Source:HGNC Symbol;Acc:HGNC:9569]|ENSG00000100911|ENST00000216802	1.02252e+08	1.48174e+08	1.44377e+08	2.60489e+08
ENSP00000272317;ENSP00000471991;ENSP00000472137;ENSP00000441556	5	165.49	RPS27A	0.917176	0.984974	1.29916	0.274475	0.869421	0.0547514	0.441449	0.477612	0.0524594	RPS27A|HGNC Symbol|ribosomal protein S27a [Source:HGNC Symbol;Acc:HGNC:10417]|ENSG00000143947|ENST00000272317	8.17542e+07	7.4983e+07	8.05258e+07	1.06212e+08
ENSP00000236850;ENSP00000364478	5	169.14	APOA1	0.475579	0.638885	0.692711	0.00272364	0.00434745	0.0583699	0.0564114	0.0206286	0.0547667	APOA1|HGNC Symbol|apolipoprotein A-I [Source:HGNC Symbol;Acc:HGNC:600]|ENSG00000118137|ENST00000236850	1.83002e+09	8.7032e+08	1.16917e+09	1.26767e+09
ENSP00000384880;ENSP00000429051;ENSP00000430433;ENSP00000483964;ENSP00000427994	5	162.91	FAM49B	0.801642	1.25649	1.35654	0.370001	0.271607	0.0652038	0.486584	0.2121	0.0592669	FAM49B|HGNC Symbol|family with sequence similarity 49 member B [Source:HGNC Symbol;Acc:HGNC:25216]|ENSG00000153310|ENST00000401979	1.50882e+06	1.20953e+06	1.89582e+06	2.04677e+06
ENSP00000298316;ENSP00000231524	5	178.77	ARF6	0.849848	0.899373	1.11646	0.127003	0.065451	0.07367	0.322929	0.0909399	0.0638278	ARF6|HGNC Symbol|ADP ribosylation factor 6 [Source:HGNC Symbol;Acc:HGNC:659]|ENSG00000165527|ENST00000298316	1.00013e+06	849955	899487	1.1166e+06
ENSP00000338413;ENSP00000366481	5	113.57	UBA1	1.12346	1.01355	0.812287	0.725724	0.720741	0.077491	0.63042	0.419304	0.066371	UBA1|HGNC Symbol|ubiquitin-like modifier activating enzyme 1 [Source:HGNC Symbol;Acc:HGNC:12469]|ENSG00000130985|ENST00000335972	500711	562529	507494	406721
ENSP00000321259	5	125.06	TALDO1	1.19666	0.950354	1.14885	0.285658	0.633152	0.0781727	0.444889	0.383286	0.0665954	TALDO1|HGNC Symbol|transaldolase 1 [Source:HGNC Symbol;Acc:HGNC:11559]|ENSG00000177156|ENST00000319006	1.75551e+06	2.10075e+06	1.66835e+06	2.01681e+06
ENSP00000419425;ENSP00000394670;ENSP00000485206;ENSP00000225174;ENSP00000429251	5	284.4	PPIA	0.959576	1.07585	1.22677	0.718649	0.40657	0.102101	0.628865	0.281702	0.0801826	PPIA|HGNC Symbol|peptidylprolyl isomerase A (cyclophilin A) [Source:HGNC Symbol;Acc:HGNC:9253]|ENSG00000196262|ENST00000468812	5.23594e+06	5.02428e+06	5.63308e+06	6.4233e+06
ENSP00000253792;ENSP00000445349;ENSP00000468705	5	130.9	ACLY	0.774682	1.13546	1.51947	0.519419	0.772103	0.14388	0.546258	0.439505	0.100564	ACLY|HGNC Symbol|ATP citrate lyase [Source:HGNC Symbol;Acc:HGNC:115]|ENSG00000131473|ENST00000352035	308825	239241	350659	469251
ENSP00000362946;ENSP00000400107	5	121.16	RAB14	0.981101	1.04452	1.18374	0.896448	0.690096	0.176978	0.663057	0.409472	0.115863	RAB14|HGNC Symbol|RAB14, member RAS oncogene family [Source:HGNC Symbol;Acc:HGNC:16524]|ENSG00000119396|ENST00000373840	1.70195e+06	1.66979e+06	1.77773e+06	2.01467e+06
ENSP00000344868;ENSP00000489480;ENSP00000489538	5	117.13	39326	1.09284	0.910121	0.718918	0.516772	0.601034	0.179843	0.544326	0.368109	0.117362	SEPT7|HGNC Symbol|septin 7 [Source:HGNC Symbol;Acc:HGNC:1717]|ENSG00000122545|ENST00000350320	1.77518e+06	1.94e+06	1.61563e+06	1.27621e+06
ENSP00000371419	5	111.41	PARP4	1.30685	1.42186	0.554998	0.29074	0.209156	0.219726	0.447773	0.179252	0.134548	PARP4|HGNC Symbol|poly(ADP-ribose) polymerase family member 4 [Source:HGNC Symbol;Acc:HGNC:271]|ENSG00000102699|ENST00000381989	272470	356078	387415	151220
ENSP00000216281;ENSP00000450712	5	384.78	HSP90AA1	1.25704	1.30428	1.11992	0.125506	0.0224031	0.250802	0.322156	0.0489707	0.14953	HSP90AA1|HGNC Symbol|heat shock protein 90kDa alpha family class A member 1 [Source:HGNC Symbol;Acc:HGNC:5253]|ENSG00000080824|ENST00000216281	1.82951e+06	2.29977e+06	2.38619e+06	2.04889e+06
ENSP00000357722	5	155.49	S100A8	1.09929	0.713746	1.35913	0.67788	0.177102	0.264548	0.614125	0.161753	0.155674	S100A8|HGNC Symbol|S100 calcium binding protein A8 [Source:HGNC Symbol;Acc:HGNC:10498]|ENSG00000143546|ENST00000368733	4.68022e+06	5.1449e+06	3.34048e+06	6.361e+06
ENSP00000264933;ENSP00000423815;ENSP00000485024;ENSP00000425370;ENSP00000422085;ENSP00000482332	5	132.34	PDCD6	0.991371	1.04691	1.10088	0.970974	0.580946	0.44662	0.677524	0.358749	0.226768	PDCD6|HGNC Symbol|programmed cell death 6 [Source:HGNC Symbol;Acc:HGNC:8765]|ENSG00000249915|ENST00000264933	2.26374e+06	2.24421e+06	2.36993e+06	2.49211e+06
ENSP00000291009	5	172.29	PIP	1.34707	0.858025	1.19582	0.697505	0.695078	0.465325	0.625365	0.410314	0.233355	PIP|HGNC Symbol|prolactin-induced protein [Source:HGNC Symbol;Acc:HGNC:8993]|ENSG00000159763|ENST00000291009	8.57856e+06	1.15559e+07	7.36062e+06	1.02584e+07
ENSP00000302896;ENSP00000383937;ENSP00000375631	5	108.81	RPS9	0.918634	1.30583	0.922786	0.485891	0.0391076	0.484571	0.532559	0.068146	0.240636	RPS9|HGNC Symbol|ribosomal protein S9 [Source:HGNC Symbol;Acc:HGNC:10442]|ENSG00000170889|ENST00000302907	4.72568e+06	4.34117e+06	6.17096e+06	4.3608e+06
ENSP00000339053;ENSP00000479055;ENSP00000479609;ENSP00000217182;ENSP00000348651	5	174.9	EEF1A1	0.942956	0.826109	0.94104	0.637258	0.0857235	0.50201	0.596676	0.105644	0.245996	EEF1A1|HGNC Symbol|eukaryotic translation elongation factor 1 alpha 1 [Source:HGNC Symbol;Acc:HGNC:3189]|ENSG00000156508|ENST00000309268	3.73045e+06	3.51764e+06	3.08175e+06	3.5105e+06
ENSP00000009180;ENSP00000440985	5	145.45	CD9	0.834688	0.93831	0.941669	0.175701	0.545658	0.593528	0.367684	0.343856	0.278766	CD9|HGNC Symbol|CD9 molecule [Source:HGNC Symbol;Acc:HGNC:1709]|ENSG00000010278|ENST00000009180	1.04647e+08	8.73474e+07	9.81911e+07	9.85426e+07
ENSP00000268182;ENSP00000453181;ENSP00000452723	5	115.87	IQGAP1	0.972918	1.20221	1.07547	0.990484	0.297594	0.605304	0.683042	0.225976	0.281697	IQGAP1|HGNC Symbol|IQ motif containing GTPase activating protein 1 [Source:HGNC Symbol;Acc:HGNC:6110]|ENSG00000140575|ENST00000268182	335081	326006	402838	360369
ENSP00000483872	5	177.85	TSPAN33	0.890013	1.01789	1.04359	0.119381	0.726798	0.68563	0.315791	0.422357	0.309872	TSPAN33|HGNC Symbol|tetraspanin 33 [Source:HGNC Symbol;Acc:HGNC:28743]|ENSG00000158457|ENST00000486685	3.25651e+06	2.89834e+06	3.31476e+06	3.39847e+06
ENSP00000383931	5	112.7	GP5	0.96829	1.27704	1.05397	0.902768	0.169423	0.798888	0.664205	0.15733	0.343884	GP5|HGNC Symbol|glycoprotein V (platelet) [Source:HGNC Symbol;Acc:HGNC:4443]|ENSG00000178732|ENST00000401815	418483	405213	534421	441067
ENSP00000299767;ENSP00000477660;ENSP00000446748;ENSP00000450215	5	119.25	HSP90B1	1.30954	1.08562	0.994162	0.352708	0.252136	0.894137	0.470992	0.202029	0.37382	HSP90B1|HGNC Symbol|heat shock protein 90kDa beta family member 1 [Source:HGNC Symbol;Acc:HGNC:12028]|ENSG00000166598|ENST00000299767	1.30521e+06	1.70922e+06	1.41697e+06	1.29759e+06
ENSP00000207549;ENSP00000466543;ENSP00000466758;ENSP00000466826	5	133.02	UNC13D	0.902153	1.04642	1.05299	0.414283	0.714423	0.924991	0.502642	0.417676	0.384352	UNC13D|HGNC Symbol|unc-13 homolog D (C. elegans) [Source:HGNC Symbol;Acc:HGNC:23147]|ENSG00000092929|ENST00000207549	208087	187727	217747	219114
ENSP00000346050;ENSP00000421457;ENSP00000422994;ENSP00000425024;ENSP00000421277	5	115.47	RPS3A	0.841442	1.03431	0.993255	0.321199	0.570896	0.952232	0.457099	0.354639	0.392467	RPS3A|HGNC Symbol|ribosomal protein S3A [Source:HGNC Symbol;Acc:HGNC:10421]|ENSG00000145425|ENST00000274065	665121	559660	687940	660635
ENSP00000308176;ENSP00000479125;ENSP00000361971	5	129.47	BTK	1.82716	1.72843	1.04851	0.0734218	0.0191336	0.975796	0.253702	0.0438797	0.397353	BTK|HGNC Symbol|Bruton tyrosine kinase [Source:HGNC Symbol;Acc:HGNC:1133]|ENSG00000010671|ENST00000308731	353050	645078	610220	370177
ENSP00000248553;ENSP00000414357;ENSP00000405285	5	121.73	HSPB1	1.36453	0.763059	1.1541	0.791842	0.312451	0.996012	0.647324	0.234236	0.401185	HSPB1|HGNC Symbol|heat shock protein family B (small) member 1 [Source:HGNC Symbol;Acc:HGNC:5246]|ENSG00000106211|ENST00000248553	726423	991229	554303	838365
ENSP00000269491	4	107.15	SERPINB12	1.18871	0.257576	0.393466	0.916731	0.00577454	0.0162728	0.664205	0.0230338	0.0249113	SERPINB12|HGNC Symbol|serpin peptidase inhibitor, clade B (ovalbumin), member 12 [Source:HGNC Symbol;Acc:HGNC:14220]|ENSG00000166634|ENST00000269491	648060	770356	166925	254990
ENSP00000385621;ENSP00000341730;ENSP00000298283	4	101.76	RPL10	0.767724	0.628704	0.450726	0.112017	0.0505789	0.0372109	0.304446	0.078679	0.0425635	RPL10|HGNC Symbol|ribosomal protein L10 [Source:HGNC Symbol;Acc:HGNC:10298]|ENSG00000147403|ENST00000406022	2.91797e+06	2.24019e+06	1.83454e+06	1.3152e+06
ENSP00000341905;ENSP00000476634	4	109.41	RASAL3	1.31883	1.22559	0.553686	0.280246	0.215942	0.0282817	0.444132	0.181373	0.0359893	RASAL3|HGNC Symbol|RAS protein activator like 3 [Source:HGNC Symbol;Acc:HGNC:26129]|ENSG00000105122|ENST00000343625	324889	428473	398181	179886
ENSP00000293373;ENSP00000447246	4	106.23	NCKAP1L	2.9262	0.87193	0.570843	0.570161	0.193311	0.0130426	0.567746	0.172045	0.0216779	NCKAP1L|HGNC Symbol|NCK-associated protein 1-like [Source:HGNC Symbol;Acc:HGNC:4862]|ENSG00000123338|ENST00000293373	261422	764971	227941	149231
ENSP00000278505	4	105.89	ENDOD1	0.811062	0.769235	0.594734	0.284932	0.151892	0.0256795	0.444758	0.146472	0.0333023	ENDOD1|HGNC Symbol|endonuclease domain containing 1 [Source:HGNC Symbol;Acc:HGNC:29129]|ENSG00000149218|ENST00000278505	1.36656e+06	1.10836e+06	1.0512e+06	812738
ENSP00000346001;ENSP00000385762;ENSP00000412713;ENSP00000416273	4	122.46	RPL3	0.964444	1.46072	0.676714	0.834786	0.0343689	0.0436687	0.648599	0.0632228	0.0461878	RPL3|HGNC Symbol|ribosomal protein L3 [Source:HGNC Symbol;Acc:HGNC:10332]|ENSG00000100316|ENST00000216146	645559	622605	942978	436858
ENSP00000303942	4	116.29	GP9	0.576512	0.713715	0.718129	0.00489085	0.0119857	0.00701016	0.0677923	0.0333067	0.0144869	GP9|HGNC Symbol|glycoprotein IX (platelet) [Source:HGNC Symbol;Acc:HGNC:4444]|ENSG00000169704|ENST00000307395	2.452e+09	1.41361e+09	1.75003e+09	1.76085e+09
ENSP00000380427;ENSP00000393764;ENSP00000402163;ENSP00000432235	4	108.32	ARPC4-TTLL3	1.03838	1.38053	1.3221	0.71511	0.0139221	0.0242631	0.628664	0.0363664	0.0319746	ARPC4-TTLL3|HGNC Symbol|ARPC4-TTLL3 readthrough [Source:HGNC Symbol;Acc:HGNC:38830]|ENSG00000250151|ENST00000397256	1.5943e+06	1.65549e+06	2.20098e+06	2.10783e+06
ENSP00000354782	4	109.61	CD247	0.965532	1.02866	1.36238	0.680634	0.786462	0.0033248	0.615012	0.445145	0.0108311	CD247|HGNC Symbol|CD247 molecule [Source:HGNC Symbol;Acc:HGNC:1677]|ENSG00000198821|ENST00000362089	1.14719e+06	1.10765e+06	1.18008e+06	1.56292e+06
ENSP00000339566;ENSP00000244534;ENSP00000244573	4	90.45	HIST1H1C	1.53255	1.55448	1.43338	0.0380819	0.0209343	0.0180417	0.177517	0.0461461	0.0267154	HIST1H1C|HGNC Symbol|histone cluster 1, H1c [Source:HGNC Symbol;Acc:HGNC:4716]|ENSG00000187837|ENST00000343677	1.29431e+07	1.98359e+07	2.01199e+07	1.85524e+07
ENSP00000252029	4	102.22	TYMP	0.834182	0.981796	1.49344	0.454166	0.868297	0.019145	0.517699	0.477497	0.0274668	TYMP|HGNC Symbol|thymidine phosphorylase [Source:HGNC Symbol;Acc:HGNC:3148]|ENSG00000025708|ENST00000252029	417247	348060	409652	623135
ENSP00000453186;ENSP00000437604	4	134.2	B2M	1.03694	1.11267	1.50917	0.689312	0.203277	0.00228868	0.622043	0.176581	0.00870999	B2M|HGNC Symbol|beta-2-microglobulin [Source:HGNC Symbol;Acc:HGNC:914]|ENSG00000166710|ENST00000561139	9.39176e+06	9.73866e+06	1.045e+07	1.41738e+07
ENSP00000084795;ENSP00000447894;ENSP00000448899	4	113.68	RPL18	1.04848	1.52603	1.58673	0.933444	0.0193105	0.00499778	0.669002	0.0438797	0.0123583	RPL18|HGNC Symbol|ribosomal protein L18 [Source:HGNC Symbol;Acc:HGNC:10310]|ENSG00000063177|ENST00000084795	1.15749e+06	1.21361e+06	1.76635e+06	1.83662e+06
ENSP00000329664;ENSP00000425228;ENSP00000421261;ENSP00000422489;ENSP00000424930	4	101.14	ATP2C1	1.92995	1.62111	1.63979	0.00349868	0.0506025	0.016465	0.0564114	0.078679	0.0251073	ATP2C1|HGNC Symbol|ATPase, Ca++ transporting, type 2C, member 1 [Source:HGNC Symbol;Acc:HGNC:13211]|ENSG00000017260|ENST00000328560	206456	398449	334687	338545
ENSP00000332604	4	103.26	EIF3C	2.11162	2.12238	1.64583	0.00176324	0.000360497	0.00256226	0.0483023	0.00724359	0.00957225	EIF3C|HGNC Symbol|eukaryotic translation initiation factor 3 subunit C [Source:HGNC Symbol;Acc:HGNC:3279]|ENSG00000184110|ENST00000331666	305815	645764	649055	503319
ENSP00000242786	4	108.49	ADGRE5	0.919806	0.890162	1.73088	0.652613	0.504182	0.0128136	0.602257	0.326392	0.0213845	ADGRE5|HGNC Symbol|adhesion G protein-coupled receptor E5 [Source:HGNC Symbol;Acc:HGNC:1711]|ENSG00000123146|ENST00000242786	811029	745990	721948	1.4038e+06
ENSP00000341072;ENSP00000314458;ENSP00000398327;ENSP00000238738	4	165.7	CDC42	0.78764	1.07886	1.73318	0.0612856	0.362147	0.0101319	0.22959	0.260599	0.0185847	CDC42|HGNC Symbol|cell division cycle 42 [Source:HGNC Symbol;Acc:HGNC:1736]|ENSG00000070831|ENST00000344548	4.03032e+06	3.17444e+06	4.34814e+06	6.98528e+06
ENSP00000264832;ENSP00000413124;ENSP00000465680	4	98.46	ICAM1	0.687567	0.885177	1.78455	0.085777	0.255797	0.00265002	0.266081	0.204335	0.00972171	ICAM1|HGNC Symbol|intercellular adhesion molecule 1 [Source:HGNC Symbol;Acc:HGNC:5344]|ENSG00000090339|ENST00000264832	927034	637399	820590	1.65434e+06
ENSP00000329219;ENSP00000327442;ENSP00000465137;ENSP00000288670	4	84.44	FMNL1	1.03218	1.33625	1.89634	0.771832	0.12356	0.0102268	0.641274	0.127572	0.0186747	FMNL1|HGNC Symbol|formin like 1 [Source:HGNC Symbol;Acc:HGNC:1212]|ENSG00000184922|ENST00000331495	287115	296353	383657	544467
ENSP00000254810;ENSP00000333277;ENSP00000339835	4	70.11	H3F3B	0.868561	1.1224	1.95261	0.182648	0.0998226	0.000194922	0.371274	0.113865	0.00404609	H3F3B|HGNC Symbol|H3 histone, family 3B (H3.3B) [Source:HGNC Symbol;Acc:HGNC:4765]|ENSG00000132475|ENST00000254810	5.2724e+07	4.5794e+07	5.91774e+07	1.02949e+08
ENSP00000365567	4	123.18	TM9SF2	3.00357	2.96324	2.03147	0.0092971	0.0029284	0.0200259	0.0907518	0.0174576	0.0282171	TM9SF2|HGNC Symbol|transmembrane 9 superfamily member 2 [Source:HGNC Symbol;Acc:HGNC:11865]|ENSG00000125304|ENST00000376387	147040	441644	435713	298707
ENSP00000340278;ENSP00000466242;ENSP00000466756	4	86.64	PARK7	1.05222	1.24043	2.15655	0.8131	0.143525	0.00354287	0.647324	0.140943	0.0109295	PARK7|HGNC Symbol|parkinson protein 7 [Source:HGNC Symbol;Acc:HGNC:16369]|ENSG00000116288|ENST00000338639	643791	677409	798580	1.38837e+06
ENSP00000320866;ENSP00000465105;ENSP00000465918	4	81.93	CALR	1.761	1.8925	2.22234	0.00474791	0.00440481	0.00340038	0.0672186	0.0206286	0.0109029	CALR|HGNC Symbol|calreticulin [Source:HGNC Symbol;Acc:HGNC:1455]|ENSG00000179218|ENST00000316448	349121	614804	660713	775867
ENSP00000351777	4	101.64	VCP	0.818433	1.39689	2.3377	0.092523	0.422873	0.000768807	0.277574	0.289163	0.00602048	VCP|HGNC Symbol|valosin containing protein [Source:HGNC Symbol;Acc:HGNC:12666]|ENSG00000165280|ENST00000358901	619988	507419	866056	1.44935e+06
ENSP00000359025	4	91.63	STXBP3	1.62851	2.20796	2.51302	0.00195146	6.58083e-05	0.000327893	0.0483023	0.00371349	0.00404609	STXBP3|HGNC Symbol|syntaxin binding protein 3 [Source:HGNC Symbol;Acc:HGNC:11446]|ENSG00000116266|ENST00000370008	128842	209820	284478	323781
ENSP00000313420	4	92.54	PRKDC	3.70789	4.25835	5.53942	0.00228461	0.00222284	0.00129738	0.0522057	0.0173027	0.00729496	PRKDC|HGNC Symbol|protein kinase, DNA-activated, catalytic polypeptide [Source:HGNC Symbol;Acc:HGNC:9413]|ENSG00000253729|ENST00000314191	73976.9	274299	315019	409789
ENSP00000296048;ENSP00000420247;ENSP00000419499;ENSP00000418297	4	97.32	GYG1	2.11437	4.40595	6.36289	0.102148	0.0063869	0.00321145	0.292231	0.0243554	0.010632	GYG1|HGNC Symbol|glycogenin 1 [Source:HGNC Symbol;Acc:HGNC:4699]|ENSG00000163754|ENST00000296048	322689	682283	1.42175e+06	2.05323e+06
ENSP00000293379	4	87.94	ITGA5	0.825781	0.965547	1.14987	0.166651	0.459813	0.0527603	0.360931	0.305622	0.051559	ITGA5|HGNC Symbol|integrin subunit alpha 5 [Source:HGNC Symbol;Acc:HGNC:6141]|ENSG00000161638|ENST00000293379	1.36917e+06	1.13064e+06	1.322e+06	1.57437e+06
ENSP00000256682;ENSP00000438507;ENSP00000395370;ENSP00000438063;ENSP00000420655;ENSP00000282026;ENSP00000443189	4	357.51	ARF3	1.03361	1.09933	1.2024	0.715629	0.287606	0.0686387	0.628664	0.221254	0.0611603	ARF3|HGNC Symbol|ADP ribosylation factor 3 [Source:HGNC Symbol;Acc:HGNC:654]|ENSG00000134287|ENST00000256682	9.81467e+06	1.01446e+07	1.07896e+07	1.18012e+07
ENSP00000353238;ENSP00000412907	4	83.03	SPN	0.999955	0.957624	0.939802	0.988973	0.0678317	0.0755385	0.683042	0.0927787	0.0650316	SPN|HGNC Symbol|sialophorin [Source:HGNC Symbol;Acc:HGNC:11249]|ENSG00000197471|ENST00000360121	3.1781e+06	3.17795e+06	3.04342e+06	2.98678e+06
ENSP00000272519;ENSP00000398162;ENSP00000402866;ENSP00000407062;ENSP00000388975;ENSP00000393782	4	174.26	RALB	0.86192	1.12152	1.12347	0.194028	0.141108	0.0813024	0.384205	0.13883	0.0679429	RALB|HGNC Symbol|v-ral simian leukemia viral oncogene homolog B [Source:HGNC Symbol;Acc:HGNC:9840]|ENSG00000144118|ENST00000272519	1.62665e+06	1.40204e+06	1.82431e+06	1.82749e+06
ENSP00000229340;ENSP00000443994;ENSP00000441883	4	131.92	RAB35	1.17393	1.05242	1.27262	0.566632	0.631555	0.0841301	0.567448	0.382763	0.0689306	RAB35|HGNC Symbol|RAB35, member RAS oncogene family [Source:HGNC Symbol;Acc:HGNC:9774]|ENSG00000111737|ENST00000229340	523539	614598	550982	666265
ENSP00000338461;ENSP00000403439	4	85.42	CYB5R3	0.867253	1.21341	0.6282	0.581001	0.342366	0.101293	0.571966	0.25121	0.079782	CYB5R3|HGNC Symbol|cytochrome b5 reductase 3 [Source:HGNC Symbol;Acc:HGNC:2873]|ENSG00000100243|ENST00000352397	305107	264604	370219	191668
ENSP00000260061;ENSP00000413331	4	115.55	LRRC32	0.865448	0.972693	0.863299	0.248257	0.690517	0.106367	0.426935	0.409472	0.0826593	LRRC32|HGNC Symbol|leucine rich repeat containing 32 [Source:HGNC Symbol;Acc:HGNC:4161]|ENSG00000137507|ENST00000260061	748967	648192	728515	646583
ENSP00000369689	4	178.2	CALML5	2.78854	1.00191	1.58377	0.381554	0.979776	0.108353	0.494359	0.509489	0.0835114	CALML5|HGNC Symbol|calmodulin like 5 [Source:HGNC Symbol;Acc:HGNC:18180]|ENSG00000178372|ENST00000380332	880840	2.45626e+06	882525	1.39505e+06
ENSP00000270776;ENSP00000466358;ENSP00000466574	4	107.91	PGD	1.33534	1.08512	1.40967	0.103026	0.508827	0.113419	0.292631	0.328179	0.0861668	PGD|HGNC Symbol|phosphogluconate dehydrogenase [Source:HGNC Symbol;Acc:HGNC:8891]|ENSG00000142657|ENST00000270776	1.25656e+06	1.67793e+06	1.36352e+06	1.77134e+06
ENSP00000300161;ENSP00000394558	4	396.2	YWHAB	0.987965	0.978698	1.22873	0.863065	0.774024	0.11877	0.654573	0.439576	0.088905	YWHAB|HGNC Symbol|tyrosine 3-monooxygenase/tryptophan 5-monooxygenase activation protein, beta [Source:HGNC Symbol;Acc:HGNC:12849]|ENSG00000166913|ENST00000353703	5.07118e+06	5.01014e+06	4.96315e+06	6.23111e+06
ENSP00000358867	4	231.92	GNAI3	0.929893	0.999358	1.27929	0.707496	0.920089	0.122503	0.62863	0.495546	0.0900348	GNAI3|HGNC Symbol|guanine nucleotide binding protein (G protein), alpha inhibiting activity polypeptide 3 [Source:HGNC Symbol;Acc:HGNC:4387]|ENSG00000065135|ENST00000369851	869421	808469	868863	1.11225e+06
ENSP00000475216	4	86.47	KPRP	0.73996	0.235162	0.543356	0.384807	0.00581988	0.132922	0.494359	0.0230338	0.0957998	KPRP|HGNC Symbol|keratinocyte proline-rich protein [Source:HGNC Symbol;Acc:HGNC:31823]|ENSG00000203786|ENST00000606109	3.54207e+06	2.62099e+06	832960	1.92461e+06
ENSP00000339001;ENSP00000365578;ENSP00000320295;ENSP00000451617;ENSP00000457062;ENSP00000468777;ENSP00000450538;ENSP00000472481;ENSP00000450765	4	529.83	TUBB	1.35328	1.50308	1.09809	0.0108734	0.00744836	0.134452	0.10108	0.0253311	0.0958843	TUBB|HGNC Symbol|tubulin beta class I [Source:HGNC Symbol;Acc:HGNC:20778]|ENSG00000196230|ENST00000327892	4.12906e+06	5.58775e+06	6.2063e+06	4.53406e+06
ENSP00000370517;ENSP00000370465;ENSP00000387871;ENSP00000408858;ENSP00000370462;ENSP00000476311	4	120.16	PFKP	1.3726	1.2933	1.5493	0.0366054	0.060568	0.133896	0.172581	0.0881404	0.0958843	PFKP|HGNC Symbol|phosphofructokinase, platelet [Source:HGNC Symbol;Acc:HGNC:8878]|ENSG00000067057|ENST00000381125	261015	358270	337572	404391
ENSP00000220849;ENSP00000428796;ENSP00000430152;ENSP00000428170;ENSP00000430839	4	73.87	EIF3E	4.12751	3.15775	0.739804	0.0012307	0.000692042	0.163093	0.0426469	0.00860814	0.109052	EIF3E|HGNC Symbol|eukaryotic translation initiation factor 3 subunit E [Source:HGNC Symbol;Acc:HGNC:3277]|ENSG00000104408|ENST00000220849	103659	427855	327330	76687.5
ENSP00000330074	4	91.47	HIST1H1B	1.89811	1.87483	1.55991	0.0859997	0.0968812	0.169946	0.266081	0.112225	0.112077	HIST1H1B|HGNC Symbol|histone cluster 1, H1b [Source:HGNC Symbol;Acc:HGNC:4719]|ENSG00000184357|ENST00000331442	2.12855e+06	4.04024e+06	3.99069e+06	3.32034e+06
ENSP00000444408;ENSP00000397924;ENSP00000468890;ENSP00000471626	4	91.56	SLC1A5	0.673477	0.77504	1.16505	0.0103767	0.0393133	0.190959	0.0985151	0.0682337	0.123038	SLC1A5|HGNC Symbol|solute carrier family 1 (neutral amino acid transporter), member 5 [Source:HGNC Symbol;Acc:HGNC:10943]|ENSG00000105281|ENST00000542575	880436	592953	682373	1.02575e+06
ENSP00000263246;ENSP00000422788	4	90.86	PACSIN2	1.2029	1.1259	1.13214	0.18998	0.116177	0.228903	0.379208	0.123613	0.139538	PACSIN2|HGNC Symbol|protein kinase C and casein kinase substrate in neurons 2 [Source:HGNC Symbol;Acc:HGNC:8571]|ENSG00000100266|ENST00000263246	664473	799292	748133	752278
ENSP00000238875;ENSP00000475643	4	131.42	LGALSL	0.916189	1.03622	1.13598	0.128925	0.728763	0.268699	0.324542	0.423028	0.157259	LGALSL|HGNC Symbol|lectin, galactoside-binding-like [Source:HGNC Symbol;Acc:HGNC:25012]|ENSG00000119862|ENST00000238875	1.05195e+06	963787	1.09006e+06	1.195e+06
ENSP00000360124;ENSP00000443449	4	95.84	PGM1	0.969172	1.03904	0.838434	0.746724	0.666241	0.287151	0.634967	0.398241	0.165285	PGM1|HGNC Symbol|phosphoglucomutase 1 [Source:HGNC Symbol;Acc:HGNC:8905]|ENSG00000079739|ENST00000371083	189928	184073	197344	159242
ENSP00000071281;ENSP00000359710;ENSP00000414604	4	97.06	FHL1	1.02719	1.04064	1.0973	0.669634	0.540435	0.291325	0.608502	0.341814	0.166812	FHL1|HGNC Symbol|four and a half LIM domains 1 [Source:HGNC Symbol;Acc:HGNC:3702]|ENSG00000022267|ENST00000345434	825808	848259	859369	906157
ENSP00000000412;ENSP00000440488;ENSP00000444684;ENSP00000437595;ENSP00000440962;ENSP00000442983	4	134.61	M6PR	1.25208	1.30045	1.19675	0.278282	0.222276	0.336268	0.443365	0.185796	0.187835	M6PR|HGNC Symbol|mannose-6-phosphate receptor (cation dependent) [Source:HGNC Symbol;Acc:HGNC:6752]|ENSG00000003056|ENST00000000412	5.4901e+06	6.87407e+06	7.13961e+06	6.5703e+06
ENSP00000301659;ENSP00000461985	4	97.1	GSDMA	1.2019	0.383929	0.75947	0.832801	0.0171573	0.36481	0.648599	0.0409289	0.19862	GSDMA|HGNC Symbol|gasdermin A [Source:HGNC Symbol;Acc:HGNC:13311]|ENSG00000167914|ENST00000301659	937342	1.12659e+06	359873	711883
ENSP00000387261	4	106.26	PSTPIP2	1.06197	0.981618	0.926307	0.702334	0.855193	0.371871	0.626396	0.472779	0.2006	PSTPIP2|HGNC Symbol|proline-serine-threonine phosphatase interacting protein 2 [Source:HGNC Symbol;Acc:HGNC:9581]|ENSG00000152229|ENST00000409746	1.10851e+06	1.1772e+06	1.08813e+06	1.02682e+06
ENSP00000262746;ENSP00000361150;ENSP00000368646	4	116.78	PRDX1	1.63568	1.11503	1.12536	0.182677	0.508741	0.4327	0.371274	0.328179	0.223037	PRDX1|HGNC Symbol|peroxiredoxin 1 [Source:HGNC Symbol;Acc:HGNC:9352]|ENSG00000117450|ENST00000262746	916279	1.49874e+06	1.02168e+06	1.03115e+06
ENSP00000364962;ENSP00000364964;ENSP00000420355	4	110.47	C6orf25	0.946122	1.07395	0.937187	0.581977	0.396946	0.438345	0.572114	0.279482	0.224572	C6orf25|HGNC Symbol|chromosome 6 open reading frame 25 [Source:HGNC Symbol;Acc:HGNC:13937]|ENSG00000204420|ENST00000375804	2.01248e+06	1.90406e+06	2.16131e+06	1.88607e+06
ENSP00000333298	4	88.21	LAMP1	1.23609	1.2812	1.0726	0.000249407	0.0101709	0.441556	0.0192058	0.0303632	0.225038	LAMP1|HGNC Symbol|lysosomal-associated membrane protein 1 [Source:HGNC Symbol;Acc:HGNC:6499]|ENSG00000185896|ENST00000332556	1.94562e+06	2.40495e+06	2.49272e+06	2.08688e+06
ENSP00000357712;ENSP00000329008	4	171.43	S100A7	1.73496	0.612165	1.24942	0.539908	0.268248	0.456987	0.553515	0.210032	0.231167	S100A7|HGNC Symbol|S100 calcium binding protein A7 [Source:HGNC Symbol;Acc:HGNC:10497]|ENSG00000143556|ENST00000368723	5.43676e+06	9.43254e+06	3.32819e+06	6.79278e+06
ENSP00000354532;ENSP00000452421;ENSP00000451108	4	103.04	PNP	1.29106	1.22175	1.24091	0.21837	0.225578	0.458447	0.398143	0.187657	0.231228	PNP|HGNC Symbol|purine nucleoside phosphorylase [Source:HGNC Symbol;Acc:HGNC:7892]|ENSG00000198805|ENST00000361505	421993	544817	515569	523655
ENSP00000392338;ENSP00000427773;ENSP00000429300;ENSP00000430471	4	98.95	CA1	1.20166	0.773176	1.17107	0.342727	0.168455	0.460973	0.468312	0.156873	0.231688	CA1|HGNC Symbol|carbonic anhydrase I [Source:HGNC Symbol;Acc:HGNC:1368]|ENSG00000133742|ENST00000431316	416815	500871	322271	488119
ENSP00000296028	4	108.51	PPBP	1.55774	0.751803	0.905617	0.390475	0.153993	0.585186	0.494554	0.147886	0.276121	PPBP|HGNC Symbol|pro-platelet basic protein [Source:HGNC Symbol;Acc:HGNC:9240]|ENSG00000163736|ENST00000296028	1.13615e+07	1.76983e+07	8.54165e+06	1.02892e+07
ENSP00000263645;ENSP00000433178	4	186.58	CD81	1.06239	1.06382	1.05882	0.739711	0.512013	0.637406	0.630576	0.329015	0.292294	CD81|HGNC Symbol|CD81 molecule [Source:HGNC Symbol;Acc:HGNC:1701]|ENSG00000110651|ENST00000263645	2.10289e+07	2.23409e+07	2.23708e+07	2.22657e+07
ENSP00000248437;ENSP00000396061;ENSP00000396212;ENSP00000404740;ENSP00000407624;ENSP00000487719	4	595.79	TUBA4A	1.0236	1.0325	0.972089	0.724474	0.526039	0.71608	0.63042	0.336373	0.319452	TUBA4A|HGNC Symbol|tubulin alpha 4a [Source:HGNC Symbol;Acc:HGNC:12407]|ENSG00000127824|ENST00000248437	8.63883e+06	8.84273e+06	8.91959e+06	8.39771e+06
ENSP00000371715;ENSP00000458847	4	138.28	ZG16B	0.774823	0.344187	0.694862	0.712009	0.226536	0.774641	0.628664	0.187855	0.338819	ZG16B|HGNC Symbol|zymogen granule protein 16B [Source:HGNC Symbol;Acc:HGNC:30456]|ENSG00000162078|ENST00000382280	2.63134e+06	2.03882e+06	905673	1.82842e+06
ENSP00000297258;ENSP00000379647	4	90.5	FABP5	1.91525	0.750688	1.12166	0.625578	0.403752	0.78512	0.591484	0.281123	0.340115	FABP5|HGNC Symbol|fatty acid binding protein 5 (psoriasis-associated) [Source:HGNC Symbol;Acc:HGNC:3560]|ENSG00000164687|ENST00000297258	1.53767e+06	2.94502e+06	1.15431e+06	1.72475e+06
ENSP00000245932;ENSP00000467005;ENSP00000464742;ENSP00000466319	4	105.06	VASP	1.77187	1.28583	1.01688	0.000287332	0.000615356	0.850156	0.0199136	0.00826994	0.359766	VASP|HGNC Symbol|vasodilator-stimulated phosphoprotein [Source:HGNC Symbol;Acc:HGNC:12652]|ENSG00000125753|ENST00000245932	319972	566949	411430	325375
ENSP00000262646;ENSP00000431846;ENSP00000380869;ENSP00000398054;ENSP00000405441	4	107.79	RAB2A	0.756629	0.904396	1.01133	0.0807007	0.463017	0.853905	0.261354	0.307361	0.359956	RAB2A|HGNC Symbol|RAB2A, member RAS oncogene family [Source:HGNC Symbol;Acc:HGNC:9763]|ENSG00000104388|ENST00000262646	1.02016e+06	771880	922625	1.03172e+06
ENSP00000260118	3	76.38	GGH	0.741265	0.432626	0.261913	0.265203	0.0118297	0.00798703	0.437268	0.0332722	0.0157883	GGH|HGNC Symbol|gamma-glutamyl hydrolase (conjugase, folylpolygammaglutamyl hydrolase) [Source:HGNC Symbol;Acc:HGNC:4248]|ENSG00000137563|ENST00000260118	301620	223580	130489	78998.2
ENSP00000296930;ENSP00000428647;ENSP00000429485	3	88.2	NPM1	2.108	1.86948	0.288769	0.0152109	0.0483243	0.0218283	0.115845	0.0762717	0.0299173	NPM1|HGNC Symbol|nucleophosmin (nucleolar phosphoprotein B23, numatrin) [Source:HGNC Symbol;Acc:HGNC:7910]|ENSG00000181163|ENST00000296930	222627	469297	416196	64287.7
ENSP00000359345	3	67.24	RPL5	0.57837	0.779681	0.341256	0.0190168	0.0339901	0.000129639	0.129212	0.0627469	0.00351934	RPL5|HGNC Symbol|ribosomal protein L5 [Source:HGNC Symbol;Acc:HGNC:10360]|ENSG00000122406|ENST00000370321	1.24753e+06	721535	972676	425728
ENSP00000431254	3	59.35	IGLL5	0.915035	0.666081	0.379899	0.46622	0.00686009	2.66625e-05	0.522625	0.0251438	0.001439	IGLL5|HGNC Symbol|immunoglobulin lambda-like polypeptide 5 [Source:HGNC Symbol;Acc:HGNC:38476]|ENSG00000254709|ENST00000526893	2.06726e+06	1.89162e+06	1.37696e+06	785352
ENSP00000364321	3	72.08	C4B	0.643749	0.675049	0.51499	0.0669222	0.0627756	0.0112108	0.2454	0.0891265	0.0200942	C4B|HGNC Symbol|complement component 4B (Chido blood group) [Source:HGNC Symbol;Acc:HGNC:1324]|ENSG00000228454|ENST00000375177	5.69562e+06	3.66655e+06	3.84482e+06	2.93319e+06
ENSP00000227667	3	124.41	APOC3	0.836447	0.782962	0.582548	0.0956842	0.00555608	7.76268e-05	0.282188	0.0230338	0.00287367	APOC3|HGNC Symbol|apolipoprotein C-III [Source:HGNC Symbol;Acc:HGNC:610]|ENSG00000110245|ENST00000227667	1.49535e+08	1.25078e+08	1.1708e+08	8.71113e+07
ENSP00000359898;ENSP00000311121;ENSP00000397047;ENSP00000359895	3	77.02	PSMA7	0.800915	0.604236	0.654995	0.298794	0.00504761	0.00991816	0.449895	0.022131	0.018358	PSMA7|HGNC Symbol|proteasome subunit alpha 7 [Source:HGNC Symbol;Acc:HGNC:9536]|ENSG00000101182|ENST00000370861	436053	349241	263479	285612
ENSP00000345494;ENSP00000420006;ENSP00000418103;ENSP00000418550	3	76.32	PLSCR1	0.904683	1.17084	0.672527	0.596897	0.400893	0.011352	0.580197	0.279996	0.0200942	PLSCR1|HGNC Symbol|phospholipid scramblase 1 [Source:HGNC Symbol;Acc:HGNC:9092]|ENSG00000188313|ENST00000342435	189203	171169	221526	127244
ENSP00000416293	3	78.59	SLC2A1	1.33256	0.796322	0.905914	0.0426972	0.00269037	0.0412346	0.191043	0.0173521	0.0446174	SLC2A1|HGNC Symbol|solute carrier family 2 (facilitated glucose transporter), member 1 [Source:HGNC Symbol;Acc:HGNC:11005]|ENSG00000117394|ENST00000426263	2.32245e+06	3.09481e+06	1.84942e+06	2.10394e+06
ENSP00000365730;ENSP00000402810;ENSP00000346755	3	95.43	STK24	0.819217	1.00577	1.25304	0.127671	0.921742	0.0253501	0.322929	0.495546	0.032988	STK24|HGNC Symbol|serine/threonine kinase 24 [Source:HGNC Symbol;Acc:HGNC:11403]|ENSG00000102572|ENST00000376547	514979	421880	517952	645288
ENSP00000343458;ENSP00000389740;ENSP00000402342	3	66.26	BCAP31	1.33719	1.65448	1.30514	0.00356301	8.09651e-06	0.00352087	0.0564114	0.00140995	0.0109295	BCAP31|HGNC Symbol|B-cell receptor-associated protein 31 [Source:HGNC Symbol;Acc:HGNC:16695]|ENSG00000185825|ENST00000345046	382804	511882	633343	499614
ENSP00000252725;ENSP00000398620	3	120.74	ARPC1B	1.42314	1.3944	1.30593	0.0703949	0.0199396	0.0400137	0.253702	0.0447081	0.0442631	ARPC1B|HGNC Symbol|actin related protein 2/3 complex subunit 1B [Source:HGNC Symbol;Acc:HGNC:704]|ENSG00000130429|ENST00000252725	1.20605e+06	1.71638e+06	1.68172e+06	1.57501e+06
ENSP00000273258;ENSP00000419021	3	71.29	ARL6IP5	1.17847	1.50054	1.39585	0.145064	0.00174096	0.00475041	0.338507	0.0146698	0.0120698	ARL6IP5|HGNC Symbol|ADP ribosylation factor like GTPase 6 interacting protein 5 [Source:HGNC Symbol;Acc:HGNC:16937]|ENSG00000144746|ENST00000273258	965860	1.13823e+06	1.44931e+06	1.3482e+06
ENSP00000307889;ENSP00000464612	3	54.68	RPL13	1.15505	1.92028	1.41	0.231149	0.00385237	0.0153541	0.407886	0.0203291	0.0242337	RPL13|HGNC Symbol|ribosomal protein L13 [Source:HGNC Symbol;Acc:HGNC:10303]|ENSG00000167526|ENST00000311528	297745	343910	571754	419820
ENSP00000269848	3	105.77	PFKL	0.819116	0.92196	1.43272	0.102463	0.509923	0.0132753	0.292231	0.328481	0.0219748	PFKL|HGNC Symbol|phosphofructokinase, liver [Source:HGNC Symbol;Acc:HGNC:8876]|ENSG00000141959|ENST00000349048	329674	270041	303946	472329
ENSP00000211372;ENSP00000392349;ENSP00000437050	3	80.44	RPS18	1.10266	1.29247	1.45919	0.726202	0.0586314	0.0253562	0.63042	0.0865272	0.032988	RPS18|HGNC Symbol|ribosomal protein S18 [Source:HGNC Symbol;Acc:HGNC:10401]|ENSG00000096150|ENST00000211372	1.97137e+06	2.17376e+06	2.54794e+06	2.8766e+06
ENSP00000328325;ENSP00000380983;ENSP00000395374	3	103.65	PTTG1IP	1.41691	1.8114	1.4901	0.0581959	0.00267707	0.0271794	0.227869	0.0173521	0.034804	PTTG1IP|HGNC Symbol|pituitary tumor-transforming 1 interacting protein [Source:HGNC Symbol;Acc:HGNC:13524]|ENSG00000183255|ENST00000330938	5.99461e+06	8.49382e+06	1.08586e+07	8.93257e+06
ENSP00000362338;ENSP00000385432;ENSP00000362333;ENSP00000398165	3	78.19	SAR1A	0.900503	1.3179	1.51454	0.446639	0.00246242	0.00754369	0.515855	0.0173521	0.0153558	SAR1A|HGNC Symbol|secretion associated, Ras related GTPase 1A [Source:HGNC Symbol;Acc:HGNC:10534]|ENSG00000079332|ENST00000373241	615389	554160	811018	932034
ENSP00000261622	3	62.74	SLC7A5	0.841501	0.69796	1.53462	0.208313	0.00803194	0.00268847	0.38941	0.0265576	0.00977471	SLC7A5|HGNC Symbol|solute carrier family 7 (amino acid transporter light chain, L system), member 5 [Source:HGNC Symbol;Acc:HGNC:11063]|ENSG00000103257|ENST00000261622	942617	793214	657909	1.44656e+06
ENSP00000478061	3	80.98	MARCKS	0.956593	1.23791	1.54262	0.798804	0.415265	0.0257979	0.647324	0.286208	0.0333496	MARCKS|HGNC Symbol|myristoylated alanine-rich protein kinase C substrate [Source:HGNC Symbol;Acc:HGNC:6759]|ENSG00000277443|ENST00000612661	271875	260074	336557	419400
ENSP00000327801;ENSP00000388117;ENSP00000460088;ENSP00000460285;ENSP00000460612	3	62.68	P4HB	1.55087	1.91042	1.56472	0.031729	0.00571872	0.0320897	0.16051	0.0230338	0.0390066	P4HB|HGNC Symbol|prolyl 4-hydroxylase, beta polypeptide [Source:HGNC Symbol;Acc:HGNC:8548]|ENSG00000185624|ENST00000331483	176391	273560	336981	276003
ENSP00000376150;ENSP00000462854	3	70.02	SLC16A3	1.04702	1.51366	1.57169	0.926366	0.0355059	0.0353021	0.666688	0.0639264	0.040839	SLC16A3|HGNC Symbol|solute carrier family 16 (monocarboxylate transporter), member 3 [Source:HGNC Symbol;Acc:HGNC:10924]|ENSG00000141526|ENST00000392339	422336	442193	639271	663781
ENSP00000249071;ENSP00000385270;ENSP00000403778	3	110.87	RAC2	1.18021	1.2395	1.58004	0.316046	0.0313663	0.00217194	0.455642	0.0603297	0.00842319	RAC2|HGNC Symbol|ras-related C3 botulinum toxin substrate 2 (rho family, small GTP binding protein Rac2) [Source:HGNC Symbol;Acc:HGNC:9802]|ENSG00000128340|ENST00000249071	2.77996e+06	3.28095e+06	3.44577e+06	4.39244e+06
ENSP00000370115	3	76.75	SERPINB1	1.11237	1.07147	1.5833	0.434839	0.481294	0.0135633	0.509578	0.315881	0.0221812	SERPINB1|HGNC Symbol|serpin peptidase inhibitor, clade B (ovalbumin), member 1 [Source:HGNC Symbol;Acc:HGNC:3311]|ENSG00000021355|ENST00000380739	648028	720847	694345	1.02602e+06
ENSP00000300933;ENSP00000354219;ENSP00000466654;ENSP00000468246;ENSP00000367542;ENSP00000467319;ENSP00000475952;ENSP00000374292	3	124.48	TPM4	2.1319	2.05294	1.5957	0.00434019	0.00300747	0.0232618	0.0659199	0.0174576	0.0310571	TPM4|HGNC Symbol|tropomyosin 4 [Source:HGNC Symbol;Acc:HGNC:12013]|ENSG00000167460|ENST00000300933	743219	1.58447e+06	1.52578e+06	1.18596e+06
ENSP00000246792;ENSP00000256196	3	65.43	RRAS	1.02967	1.12458	1.61096	0.802433	0.294876	0.00808826	0.647324	0.224892	0.0159112	RRAS|HGNC Symbol|related RAS viral (r-ras) oncogene homolog [Source:HGNC Symbol;Acc:HGNC:10447]|ENSG00000126458|ENST00000246792	480865	495130	540769	774655
ENSP00000340274;ENSP00000484870;ENSP00000245304;ENSP00000321971	3	120.74	RAP2C	1.14806	1.2156	1.61768	0.347136	0.0415398	0.0046416	0.469104	0.0696863	0.0120389	RAP2C|HGNC Symbol|RAP2C, member of RAS oncogene family [Source:HGNC Symbol;Acc:HGNC:21165]|ENSG00000123728|ENST00000342983	647312	743150	786871	1.04714e+06
ENSP00000269321;ENSP00000383556	3	77.15	ARHGDIA	1.13934	1.1412	1.6226	0.122759	0.157787	0.0158258	0.321599	0.150698	0.0245044	ARHGDIA|HGNC Symbol|Rho GDP dissociation inhibitor (GDI) alpha [Source:HGNC Symbol;Acc:HGNC:678]|ENSG00000141522|ENST00000269321	1.77686e+06	2.02445e+06	2.02775e+06	2.88313e+06
ENSP00000296289;ENSP00000418340	3	67.41	TKT	0.892799	1.15279	1.69201	0.502595	0.0885406	0.00133341	0.54182	0.106581	0.00729496	TKT|HGNC Symbol|transketolase [Source:HGNC Symbol;Acc:HGNC:11834]|ENSG00000163931|ENST00000296289	387356	345831	446539	655413
ENSP00000335029	3	73.39	RASA3	1.89295	1.8347	1.70237	0.0351429	0.0194022	0.0219673	0.168974	0.0438797	0.0299173	RASA3|HGNC Symbol|RAS p21 protein activator 3 [Source:HGNC Symbol;Acc:HGNC:20331]|ENSG00000185989|ENST00000334062	83245.7	157580	152731	141715
ENSP00000324101;ENSP00000432258	3	46.05	CD151	1.23102	1.51534	1.71934	0.247567	0.00852401	0.00453834	0.426809	0.0271842	0.0120389	CD151|HGNC Symbol|CD151 molecule (Raph blood group) [Source:HGNC Symbol;Acc:HGNC:1630]|ENSG00000177697|ENST00000322008	3.04782e+06	3.75192e+06	4.6185e+06	5.24025e+06
ENSP00000303366	3	70.29	LMAN2	1.8895	1.08424	1.72826	0.000176416	0.448831	0.048205	0.0152832	0.29977	0.0491968	LMAN2|HGNC Symbol|lectin, mannose-binding 2 [Source:HGNC Symbol;Acc:HGNC:16986]|ENSG00000169223|ENST00000303127	459537	868294	498250	794201
ENSP00000271638	3	75.8	S100A11	1.18109	1.23332	1.78565	0.457364	0.162867	0.00840601	0.519635	0.153064	0.016378	S100A11|HGNC Symbol|S100 calcium binding protein A11 [Source:HGNC Symbol;Acc:HGNC:10488]|ENSG00000163191|ENST00000271638	1.04342e+06	1.23237e+06	1.28687e+06	1.86318e+06
ENSP00000316333;ENSP00000375788	3	70.46	CD55	0.888012	1.15429	1.81795	0.487182	0.113139	0.00189891	0.532559	0.122151	0.00819033	CD55|HGNC Symbol|CD55 molecule, decay accelerating factor for complement (Cromer blood group) [Source:HGNC Symbol;Acc:HGNC:2665]|ENSG00000196352|ENST00000314754	337515	299718	389592	613586
ENSP00000376899	3	63.6	PTGFRN	1.1281	1.13771	1.83801	0.888295	0.268557	0.00550912	0.660334	0.210032	0.0126018	PTGFRN|HGNC Symbol|prostaglandin F2 receptor inhibitor [Source:HGNC Symbol;Acc:HGNC:9601]|ENSG00000134247|ENST00000393203	205935	232315	234295	378512
ENSP00000328213;ENSP00000362658;ENSP00000362663	3	99.28	LCK	1.22543	1.12804	1.87768	0.0243411	0.194568	0.00191077	0.14264	0.172611	0.00819033	LCK|HGNC Symbol|LCK proto-oncogene, Src family tyrosine kinase [Source:HGNC Symbol;Acc:HGNC:6524]|ENSG00000182866|ENST00000333070	832993	1.02078e+06	939646	1.56409e+06
ENSP00000387286;ENSP00000386451;ENSP00000381540	3	192.63	RAB1A	1.12045	1.48233	1.91086	0.609331	0.0287694	0.00523519	0.584684	0.0569315	0.0124403	RAB1A|HGNC Symbol|RAB1A, member RAS oncogene family [Source:HGNC Symbol;Acc:HGNC:9758]|ENSG00000138069|ENST00000409784	383944	430190	569133	733665
ENSP00000310129	3	83.61	PSMD2	1.13492	1.63178	1.96577	0.434811	0.0238604	0.00307746	0.509578	0.0514067	0.010496	PSMD2|HGNC Symbol|proteasome 26S subunit, non-ATPase 2 [Source:HGNC Symbol;Acc:HGNC:9559]|ENSG00000175166|ENST00000310118	89919.4	102051	146729	176761
ENSP00000196551;ENSP00000470660	3	102.76	RPS5	0.990458	1.78542	1.97695	0.826337	5.10618e-05	0.0448596	0.648583	0.00333451	0.0470805	RPS5|HGNC Symbol|ribosomal protein S5 [Source:HGNC Symbol;Acc:HGNC:10426]|ENSG00000083845|ENST00000196551	342822	339550	612080	677741
ENSP00000284483;ENSP00000269296;ENSP00000303600;ENSP00000419308	3	78.47	TNIK	0.988053	1.32014	2.0602	0.824504	0.0642288	0.00477179	0.648583	0.0904445	0.0120698	TNIK|HGNC Symbol|TRAF2 and NCK interacting kinase [Source:HGNC Symbol;Acc:HGNC:30765]|ENSG00000154310|ENST00000284483	302309	298697	399089	622816
ENSP00000358490;ENSP00000358489	3	104.87	CD2	0.799718	0.979291	2.20278	0.0712371	0.760215	0.00145715	0.253702	0.435002	0.00741703	CD2|HGNC Symbol|CD2 molecule [Source:HGNC Symbol;Acc:HGNC:1639]|ENSG00000116824|ENST00000369478	1.919e+06	1.53466e+06	1.87926e+06	4.22714e+06
ENSP00000320087	3	71.73	ANO6	1.58621	2.28121	2.67301	0.0139304	0.000747343	0.000596419	0.110631	0.00907982	0.00542287	ANO6|HGNC Symbol|anoctamin 6 [Source:HGNC Symbol;Acc:HGNC:25240]|ENSG00000177119|ENST00000320560	234454	371894	534838	626699
ENSP00000311344;ENSP00000410671;ENSP00000391905	3	71.05	PPP2R1B	1.05574	2.6157	3.2111	0.759015	0.00442244	0.0021532	0.638723	0.0206286	0.00842319	PPP2R1B|HGNC Symbol|protein phosphatase 2 regulatory subunit A, beta [Source:HGNC Symbol;Acc:HGNC:9303]|ENSG00000137713|ENST00000311129	37754.2	39858.6	98753.8	121233
ENSP00000376406;ENSP00000252527;ENSP00000381380	3	82.14	INF2	2.1555	6.03318	5.249	0.104985	0.00183143	0.00451183	0.294576	0.0151871	0.0120389	INF2|HGNC Symbol|inverted formin, FH2 and WH2 domain containing [Source:HGNC Symbol;Acc:HGNC:23791]|ENSG00000203485|ENST00000330634	52320.7	112777	315660	274631
ENSP00000206451;ENSP00000372155;ENSP00000452843;ENSP00000453340	3	62.97	PSME1	2.41497	4.53445	5.69409	0.0267428	0.00314165	0.00276921	0.151919	0.01784	0.00991394	PSME1|HGNC Symbol|proteasome activator subunit 1 [Source:HGNC Symbol;Acc:HGNC:9568]|ENSG00000092010|ENST00000206451	105595	255009	478814	601266
ENSP00000261263	3	78.48	RAB21	0.841788	1.02423	1.25632	0.347909	0.85992	0.0499051	0.469104	0.474368	0.0501773	RAB21|HGNC Symbol|RAB21, member RAS oncogene family [Source:HGNC Symbol;Acc:HGNC:18263]|ENSG00000080371|ENST00000261263	347454	292483	355872	436515
ENSP00000339007;ENSP00000317360;ENSP00000462785;ENSP00000463525;ENSP00000464279	3	72.34	GRB2	0.963479	0.866713	0.776082	0.71602	0.155567	0.0605245	0.628664	0.14885	0.0561415	GRB2|HGNC Symbol|growth factor receptor bound protein 2 [Source:HGNC Symbol;Acc:HGNC:4566]|ENSG00000177885|ENST00000316804	1.01567e+06	978580	880298	788246
ENSP00000228825;ENSP00000413221	3	58.03	ARPC3	1.23746	1.35041	1.29986	0.204624	0.0290822	0.0701112	0.38941	0.0571342	0.0617963	ARPC3|HGNC Symbol|actin related protein 2/3 complex subunit 3 [Source:HGNC Symbol;Acc:HGNC:706]|ENSG00000111229|ENST00000228825	764174	945637	1.03194e+06	993321
ENSP00000435096	3	72.97	RPS25	0.84532	1.31019	1.31166	0.303858	0.0795767	0.0714025	0.450028	0.102649	0.0627986	RPS25|HGNC Symbol|ribosomal protein S25 [Source:HGNC Symbol;Acc:HGNC:10413]|ENSG00000118181|ENST00000527673	785854	664298	1.02962e+06	1.03077e+06
ENSP00000290349;ENSP00000290354	3	89.26	CBR1	0.764626	1.05217	0.682691	0.292565	0.639107	0.0794129	0.44859	0.385559	0.0673701	CBR1|HGNC Symbol|carbonyl reductase 1 [Source:HGNC Symbol;Acc:HGNC:1548]|ENSG00000159228|ENST00000290349	259163	198163	272683	176928
ENSP00000347890;ENSP00000466603	3	86.71	DNM2	0.973562	1.21976	0.722421	0.833168	0.166098	0.0800841	0.648599	0.155382	0.0675175	DNM2|HGNC Symbol|dynamin 2 [Source:HGNC Symbol;Acc:HGNC:2974]|ENSG00000079805|ENST00000355667	144415	140597	176152	104328
ENSP00000216455;ENSP00000452056	3	72.53	PSMA3	1.15407	0.923583	0.386193	0.770269	0.403355	0.0811656	0.641121	0.281123	0.0679429	PSMA3|HGNC Symbol|proteasome subunit alpha 3 [Source:HGNC Symbol;Acc:HGNC:9532]|ENSG00000100567|ENST00000216455	207927	239962	192038	80300.2
ENSP00000345689;ENSP00000467144;ENSP00000273047;ENSP00000325836;ENSP00000464838	3	189.73	RAB5C	0.882912	0.986459	1.20643	0.282136	0.860792	0.081623	0.444132	0.474368	0.0679429	RAB5C|HGNC Symbol|RAB5C, member RAS oncogene family [Source:HGNC Symbol;Acc:HGNC:9785]|ENSG00000108774|ENST00000346213	1.3336e+06	1.17745e+06	1.31555e+06	1.6089e+06
ENSP00000444467	3	365.43	RAP1B	0.955153	0.910538	1.31342	0.753519	0.492858	0.102661	0.638074	0.320651	0.0802387	RAP1B|HGNC Symbol|RAP1B, member of RAS oncogene family [Source:HGNC Symbol;Acc:HGNC:9857]|ENSG00000127314|ENST00000538980	4.28399e+06	4.09186e+06	3.90074e+06	5.62669e+06
ENSP00000302572;ENSP00000423718;ENSP00000362352;ENSP00000415121	3	72.11	H2AFY	0.83624	1.452	1.59634	0.555481	0.204835	0.116135	0.564483	0.177171	0.0877388	H2AFY|HGNC Symbol|H2A histone family member Y [Source:HGNC Symbol;Acc:HGNC:4740]|ENSG00000113648|ENST00000304332	96267.2	80502.5	139780	153675
ENSP00000325708;ENSP00000441037;ENSP00000470683	3	71.55	CD37	0.948292	1.23172	1.32289	0.815886	0.198331	0.133353	0.647324	0.174424	0.0958843	CD37|HGNC Symbol|CD37 molecule [Source:HGNC Symbol;Acc:HGNC:1666]|ENSG00000104894|ENST00000323906	596502	565658	734726	789104
ENSP00000364992;ENSP00000382956	3	76.07	LY6G6F	0.919122	1.08427	0.834591	0.448748	0.348765	0.138411	0.515855	0.254831	0.097891	LY6G6F|HGNC Symbol|lymphocyte antigen 6 complex, locus G6F [Source:HGNC Symbol;Acc:HGNC:13933]|ENSG00000204424|ENST00000375832	709115	651763	768874	591821
ENSP00000246069	3	69.17	DSTN	0.948589	1.2621	1.37552	0.733882	0.102417	0.156928	0.63042	0.115563	0.106682	DSTN|HGNC Symbol|destrin (actin depolymerizing factor) [Source:HGNC Symbol;Acc:HGNC:15750]|ENSG00000125868|ENST00000246069	225966	214349	285191	310821
ENSP00000264639	3	73.59	PSMD3	0.806419	0.740996	0.668908	0.447385	0.273551	0.16246	0.515855	0.213299	0.109052	PSMD3|HGNC Symbol|proteasome 26S subunit, non-ATPase 3 [Source:HGNC Symbol;Acc:HGNC:9560]|ENSG00000108344|ENST00000264639	270987	218529	200800	181265
ENSP00000400717;ENSP00000439647	3	111.83	GNA13	0.893838	1.16344	1.45901	0.721483	0.448168	0.166918	0.63042	0.29977	0.110864	GNA13|HGNC Symbol|guanine nucleotide binding protein (G protein), alpha 13 [Source:HGNC Symbol;Acc:HGNC:4381]|ENSG00000120063|ENST00000439174	256379	229162	298283	374059
ENSP00000381604;ENSP00000484929	3	114.33	GSTP1	1.30439	0.578781	0.749884	0.755504	0.0692413	0.174892	0.638074	0.0939362	0.114867	GSTP1|HGNC Symbol|glutathione S-transferase pi 1 [Source:HGNC Symbol;Acc:HGNC:4638]|ENSG00000084207|ENST00000398603	5.48022e+06	7.14832e+06	3.17185e+06	4.10953e+06
ENSP00000358633;ENSP00000394690	3	78.05	G6PD	1.09382	1.07899	1.11559	0.320298	0.373534	0.183839	0.456755	0.26659	0.119586	G6PD|HGNC Symbol|glucose-6-phosphate dehydrogenase [Source:HGNC Symbol;Acc:HGNC:4057]|ENSG00000160211|ENST00000369620	332659	363870	358935	371112
ENSP00000363639	3	73.42	TXN	1.33499	0.817508	1.0911	0.566703	0.0103385	0.208943	0.567448	0.0306882	0.130583	TXN|HGNC Symbol|thioredoxin [Source:HGNC Symbol;Acc:HGNC:12435]|ENSG00000136810|ENST00000374515	5.04377e+06	6.73337e+06	4.12332e+06	5.50326e+06
ENSP00000357025;ENSP00000357024	3	76.54	CD48	1.09692	1.22855	1.14933	0.444106	0.112255	0.209724	0.514697	0.122151	0.130583	CD48|HGNC Symbol|CD48 molecule [Source:HGNC Symbol;Acc:HGNC:1683]|ENSG00000117091|ENST00000368046	852886	935545	1.04782e+06	980246
ENSP00000300249;ENSP00000468904	3	65.35	MAPRE2	0.991601	1.0401	1.33597	0.883823	0.623244	0.225716	0.659885	0.379045	0.137801	MAPRE2|HGNC Symbol|microtubule associated protein RP/EB family member 2 [Source:HGNC Symbol;Acc:HGNC:6891]|ENSG00000166974|ENST00000300249	581750	576864	605079	777201
ENSP00000354074	3	66.31	RPS24	0.901739	0.971856	0.838782	0.510053	0.774098	0.231283	0.542952	0.439576	0.140418	RPS24|HGNC Symbol|ribosomal protein S24 [Source:HGNC Symbol;Acc:HGNC:10411]|ENSG00000138326|ENST00000360830	329991	297566	320704	276791
ENSP00000346402;ENSP00000432170;ENSP00000434947	3	87.1	RNH1	1.22658	1.16714	0.664028	0.211205	0.296446	0.237976	0.39138	0.225544	0.143991	RNH1|HGNC Symbol|ribonuclease/angiogenin inhibitor 1 [Source:HGNC Symbol;Acc:HGNC:10074]|ENSG00000023191|ENST00000354420	370728	454730	432693	246174
ENSP00000473172;ENSP00000221413;ENSP00000469189;ENSP00000471538	3	72.03	RUVBL2	0.827256	0.874654	0.605308	0.750104	0.889489	0.247723	0.636305	0.485066	0.147911	RUVBL2|HGNC Symbol|RuvB-like AAA ATPase 2 [Source:HGNC Symbol;Acc:HGNC:10475]|ENSG00000183207|ENST00000595090	655799	542514	573598	396961
ENSP00000367263	3	69.94	AHNAK	1.06091	0.581974	0.709097	0.955694	0.0629517	0.276984	0.673774	0.0891265	0.16136	AHNAK|HGNC Symbol|AHNAK nucleoprotein [Source:HGNC Symbol;Acc:HGNC:347]|ENSG00000124942|ENST00000378024	124512	132096	72462.8	88291.1
ENSP00000264161;ENSP00000387508;ENSP00000388801	3	64.2	DARS	1.01427	1.00383	0.924504	0.737709	0.9249	0.288317	0.63042	0.495728	0.165456	DARS|HGNC Symbol|aspartyl-tRNA synthetase [Source:HGNC Symbol;Acc:HGNC:2678]|ENSG00000115866|ENST00000264161	502880	510055	504808	464915
ENSP00000258787	3	67.62	MYO1G	0.726617	0.648741	0.800483	0.0518099	0.000589494	0.291669	0.212467	0.00826994	0.166812	MYO1G|HGNC Symbol|myosin IG [Source:HGNC Symbol;Acc:HGNC:13880]|ENSG00000136286|ENST00000258787	2.90489e+06	2.11074e+06	1.88452e+06	2.32531e+06
ENSP00000344871;ENSP00000288235	3	66.29	MYO1F	2.16585	2.96754	1.42254	0.171017	0.0397612	0.295699	0.365814	0.0685555	0.16888	MYO1F|HGNC Symbol|myosin IF [Source:HGNC Symbol;Acc:HGNC:7600]|ENSG00000142347|ENST00000338257	59213.4	128248	175718	84233.3
ENSP00000228140;ENSP00000432096	3	97.32	RPS13	0.894554	1.10091	1.10696	0.463744	0.357678	0.303903	0.522599	0.25881	0.172357	RPS13|HGNC Symbol|ribosomal protein S13 [Source:HGNC Symbol;Acc:HGNC:10386]|ENSG00000110700|ENST00000228140	990158	885750	1.09008e+06	1.09606e+06
ENSP00000353157;ENSP00000386001;ENSP00000408902;ENSP00000397290	3	97.6	37500	0.768317	0.926771	0.874214	0.369123	0.530173	0.358032	0.486353	0.337805	0.19596	SEPT2|HGNC Symbol|septin 2 [Source:HGNC Symbol;Acc:HGNC:7729]|ENSG00000168385|ENST00000360051	590730	453868	547471	516425
ENSP00000369317;ENSP00000252245;ENSP00000479984	3	858.3	KRT6A	1.68093	0.629164	0.778457	0.362849	0.0417811	0.37315	0.480511	0.0696863	0.2006	KRT6A|HGNC Symbol|keratin 6A, type II [Source:HGNC Symbol;Acc:HGNC:6443]|ENSG00000205420|ENST00000330722	4.88911e+06	8.21826e+06	3.07605e+06	3.80596e+06
ENSP00000265620;ENSP00000304472	3	100.89	GNAS	0.985401	0.77179	1.16507	0.814853	0.0424385	0.400755	0.647324	0.0696863	0.211114	GNAS|HGNC Symbol|GNAS complex locus [Source:HGNC Symbol;Acc:HGNC:4392]|ENSG00000087460|ENST00000265620	510244	502794	393801	594468
ENSP00000264474;ENSP00000418891	3	99.75	CSTA	1.78904	0.848672	0.865068	0.389814	0.477693	0.423292	0.494554	0.314307	0.219298	CSTA|HGNC Symbol|cystatin A [Source:HGNC Symbol;Acc:HGNC:2481]|ENSG00000121552|ENST00000264474	2.85778e+06	5.11268e+06	2.42532e+06	2.47217e+06
ENSP00000221804	3	60.32	CLC	1.03148	0.80529	0.901893	0.878566	0.0119346	0.428224	0.659885	0.0333067	0.221571	CLC|HGNC Symbol|Charcot-Leyden crystal galectin [Source:HGNC Symbol;Acc:HGNC:2014]|ENSG00000105205|ENST00000221804	989542	1.02069e+06	796868	892462
ENSP00000305355;ENSP00000459227;ENSP00000408695	3	67.23	PRKCB	1.22145	1.22724	0.751182	0.416627	0.359448	0.42971	0.503038	0.259402	0.222058	PRKCB|HGNC Symbol|protein kinase C, beta [Source:HGNC Symbol;Acc:HGNC:9395]|ENSG00000166501|ENST00000303531	338332	413257	415214	254149
ENSP00000220003;ENSP00000457497	3	55.84	CSK	0.923287	0.896664	0.886218	0.595348	0.446893	0.461432	0.580197	0.29977	0.231688	CSK|HGNC Symbol|c-src tyrosine kinase [Source:HGNC Symbol;Acc:HGNC:2444]|ENSG00000103653|ENST00000220003	173698	160373	155749	153935
ENSP00000261023	3	74.92	ITGAV	0.76448	0.957853	1.20247	0.0759103	0.715801	0.472763	0.256633	0.417676	0.235923	ITGAV|HGNC Symbol|integrin subunit alpha V [Source:HGNC Symbol;Acc:HGNC:6150]|ENSG00000138448|ENST00000261023	220834	168823	211527	265547
ENSP00000224237;ENSP00000391842	3	53.63	VIM	1.00617	0.996253	1.0937	0.995141	0.963093	0.488494	0.684211	0.506665	0.240862	VIM|HGNC Symbol|vimentin [Source:HGNC Symbol;Acc:HGNC:12692]|ENSG00000026025|ENST00000224237	262818	264439	261833	287443
ENSP00000356914	3	66.98	STX7	0.807813	0.89707	1.07062	0.106527	0.0939357	0.531512	0.295314	0.109541	0.256441	STX7|HGNC Symbol|syntaxin 7 [Source:HGNC Symbol;Acc:HGNC:11442]|ENSG00000079950|ENST00000367937	542183	437983	486377	580473
ENSP00000394071;ENSP00000416195	3	190.71	GDI1	0.649676	0.880547	0.88058	0.188875	0.374044	0.550302	0.378492	0.26659	0.262706	GDI1|HGNC Symbol|GDP dissociation inhibitor 1 [Source:HGNC Symbol;Acc:HGNC:4226]|ENSG00000203879|ENST00000447750	695872	452091	612747	612771
ENSP00000342787	3	64.81	RPL28	1.58235	1.81324	0.832858	0.386648	0.0879696	0.641805	0.494554	0.106138	0.29365	RPL28|HGNC Symbol|ribosomal protein L28 [Source:HGNC Symbol;Acc:HGNC:10330]|ENSG00000108107|ENST00000344063	233485	369455	423365	194460
ENSP00000413479	3	344.53	KRT3	6.0428	2.2775	0.465751	0.359125	0.179559	0.641304	0.476805	0.162858	0.29365	KRT3|HGNC Symbol|keratin 3, type II [Source:HGNC Symbol;Acc:HGNC:6440]|ENSG00000186442|ENST00000417996	55136.1	333176	125573	25679.7
ENSP00000324573;ENSP00000462314	3	57.55	FLII	1.4086	1.31303	0.950245	0.142577	0.0309387	0.682387	0.334961	0.0600681	0.309092	FLII|HGNC Symbol|flightless I actin binding protein [Source:HGNC Symbol;Acc:HGNC:3750]|ENSG00000177731|ENST00000327031	43467.3	61227.8	57073.7	41304.6
ENSP00000310226;ENSP00000435195;ENSP00000477893	3	235.4	RAB1B	0.896893	1.01048	0.949309	0.481741	0.879322	0.761459	0.531643	0.480841	0.334491	RAB1B|HGNC Symbol|RAB1B, member RAS oncogene family [Source:HGNC Symbol;Acc:HGNC:18370]|ENSG00000174903|ENST00000311481	1.43351e+06	1.2857e+06	1.44854e+06	1.36084e+06
ENSP00000360475;ENSP00000406247	3	68.9	ARRDC1	0.698122	0.687715	0.926188	0.139652	0.114725	0.782602	0.331458	0.123289	0.339394	ARRDC1|HGNC Symbol|arrestin domain containing 1 [Source:HGNC Symbol;Acc:HGNC:28633]|ENSG00000197070|ENST00000371421	905661	632261	622836	838812
ENSP00000345156	3	78.67	RPL14	1.03306	1.47724	1.0473	0.7684	0.1629	0.79645	0.641121	0.153064	0.343612	RPL14|HGNC Symbol|ribosomal protein L14 [Source:HGNC Symbol;Acc:HGNC:10305]|ENSG00000188846|ENST00000338970	694019	716963	1.02524e+06	726846
ENSP00000339467	3	106.45	RHOG	1.01062	0.939772	1.01662	0.921001	0.876103	0.823561	0.664205	0.479769	0.350796	RHOG|HGNC Symbol|ras homolog family member G [Source:HGNC Symbol;Acc:HGNC:672]|ENSG00000177105|ENST00000351018	1.21686e+06	1.22979e+06	1.14357e+06	1.23708e+06
ENSP00000358921;ENSP00000289228	3	61.4	ACTR1A	1.33391	1.29424	1.01322	0.0506298	0.0627173	0.83029	0.210874	0.0891265	0.353293	ACTR1A|HGNC Symbol|ARP1 actin-related protein 1 homolog A, centractin alpha (yeast) [Source:HGNC Symbol;Acc:HGNC:167]|ENSG00000138107|ENST00000369905	843054	1.12456e+06	1.09111e+06	854203
ENSP00000217652;ENSP00000463009	3	292.67	MYL12A	2.16411	1.91698	1.00694	7.87673e-05	4.01997e-05	0.920906	0.0114549	0.00333451	0.383045	MYL12A|HGNC Symbol|myosin light chain 12A [Source:HGNC Symbol;Acc:HGNC:16701]|ENSG00000101608|ENST00000217652	3.18064e+06	6.88326e+06	6.09723e+06	3.20272e+06
ENSP00000314620;ENSP00000432270	3	80.81	MS4A1	0.77411	0.803426	1.00134	0.0381645	0.0508894	0.940767	0.177517	0.0788588	0.388923	MS4A1|HGNC Symbol|membrane-spanning 4-domains, subfamily A, member 1 [Source:HGNC Symbol;Acc:HGNC:7315]|ENSG00000156738|ENST00000345732	3.47207e+06	2.68777e+06	2.78956e+06	3.47674e+06
ENSP00000354251	3	79.12	NCKAP1	0.871538	0.950939	0.981196	0.525612	0.821222	0.96469	0.550269	0.457875	0.394408	NCKAP1|HGNC Symbol|NCK-associated protein 1 [Source:HGNC Symbol;Acc:HGNC:7666]|ENSG00000061676|ENST00000360982	229870	200341	218593	225548
ENSP00000309334;ENSP00000398788;ENSP00000408243	3	74.27	RPL15	0.751179	1.49863	0.963952	0.413345	0.107002	0.971105	0.502642	0.119191	0.396235	RPL15|HGNC Symbol|ribosomal protein L15 [Source:HGNC Symbol;Acc:HGNC:10306]|ENSG00000174748|ENST00000307839	193984	145717	290710	186992
ENSP00000234256;ENSP00000431942	3	101.32	SLC1A4	2.07169	1.20506	0.94268	0.0778322	0.477537	0.978272	0.260588	0.314307	0.397963	SLC1A4|HGNC Symbol|solute carrier family 1 (glutamate/neutral amino acid transporter), member 4 [Source:HGNC Symbol;Acc:HGNC:10942]|ENSG00000115902|ENST00000234256	276826	573497	333591	260958
ENSP00000377640	2	37.84	RPL24	0.677789	0.834661	0.0516163	0.0739437	0.223046	0.00678452	0.253702	0.186142	0.0143668	RPL24|HGNC Symbol|ribosomal protein L24 [Source:HGNC Symbol;Acc:HGNC:10325]|ENSG00000114391|ENST00000394077	113693	77059.6	94894.8	5868.39
ENSP00000259469	2	41.61	RPL35	1.03824	0.948606	0.0621991	0.778228	0.841441	0.00206016	0.644076	0.465669	0.00830324	RPL35|HGNC Symbol|ribosomal protein L35 [Source:HGNC Symbol;Acc:HGNC:10344]|ENSG00000136942|ENST00000348462	418616	434626	397101	26037.5
ENSP00000340463	2	53.93	S100A14	1.4492	0.363108	0.12965	0.617258	0.0248018	0.00901517	0.589245	0.053103	0.0173163	S100A14|HGNC Symbol|S100 calcium binding protein A14 [Source:HGNC Symbol;Acc:HGNC:18901]|ENSG00000189334|ENST00000344616	190903	276656	69318.5	24750.5
ENSP00000299427	2	55.82	TPP1	0.984437	0.539091	0.166416	0.882332	0.0123412	3.08078e-05	0.659885	0.0341131	0.001439	TPP1|HGNC Symbol|tripeptidyl peptidase I [Source:HGNC Symbol;Acc:HGNC:2073]|ENSG00000166340|ENST00000299427	241364	237607	130117	40166.8
ENSP00000244204	2	43.78	NAGK	0.811051	0.540463	0.218322	0.313698	0.0154559	0.033169	0.454431	0.039197	0.0394934	NAGK|HGNC Symbol|N-acetylglucosamine kinase [Source:HGNC Symbol;Acc:HGNC:17174]|ENSG00000124357|ENST00000244204	120991	98130.1	65391.3	26415
ENSP00000221138;ENSP00000428618;ENSP00000429927	2	42.05	PPP2CB	0.964826	0.885475	0.225641	0.737638	0.312477	0.0154364	0.63042	0.234236	0.0242697	PPP2CB|HGNC Symbol|protein phosphatase 2, catalytic subunit, beta isozyme [Source:HGNC Symbol;Acc:HGNC:9300]|ENSG00000104695|ENST00000221138	218613	210924	193576	49328.1
ENSP00000313437	2	42.06	MMP19	0.729606	0.510069	0.235335	0.253596	0.0253136	0.00142082	0.427512	0.0535405	0.00736456	MMP19|HGNC Symbol|matrix metallopeptidase 19 [Source:HGNC Symbol;Acc:HGNC:7165]|ENSG00000123342|ENST00000322569	202107	147458	103088	47562.8
ENSP00000222381;ENSP00000265627	2	75.71	PON1	0.570796	0.481454	0.32998	0.040943	0.0157781	0.00448171	0.187918	0.0392232	0.0120389	PON1|HGNC Symbol|paraoxonase 1 [Source:HGNC Symbol;Acc:HGNC:9204]|ENSG00000005421|ENST00000222381	2.77507e+07	1.584e+07	1.33607e+07	9.15717e+06
ENSP00000478737;ENSP00000481215	2	33.59	PSMB3	0.950725	0.49331	0.333393	0.904151	0.0428111	0.010351	0.664205	0.0696863	0.018817	PSMB3|HGNC Symbol|proteasome subunit beta 3 [Source:HGNC Symbol;Acc:HGNC:9540]|ENSG00000277791|ENST00000610434	154234	146634	76085.1	51420.5
ENSP00000351190;ENSP00000388826	2	41.61	ITIH2	0.59554	0.536349	0.340735	0.0218226	0.00611344	0.00120323	0.141347	0.0236115	0.00715976	ITIH2|HGNC Symbol|inter-alpha-trypsin inhibitor heavy chain 2 [Source:HGNC Symbol;Acc:HGNC:6167]|ENSG00000151655|ENST00000358415	173977	103610	93312.1	59279.9
ENSP00000323929	2	64.88	A2M	0.672854	0.694457	0.39211	0.0359482	0.00518172	0.00970233	0.170644	0.022131	0.0182068	A2M|HGNC Symbol|alpha-2-macroglobulin [Source:HGNC Symbol;Acc:HGNC:7]|ENSG00000175899|ENST00000318602	2.06843e+06	1.39175e+06	1.43643e+06	811051
ENSP00000303145;ENSP00000450726	2	55.32	TMED10	1.86713	1.7093	0.392617	0.00289695	0.00125633	0.000200433	0.0564114	0.0123559	0.00404609	TMED10|HGNC Symbol|transmembrane p24 trafficking protein 10 [Source:HGNC Symbol;Acc:HGNC:16998]|ENSG00000170348|ENST00000303575	102898	192125	175884	40399.7
ENSP00000349437	2	40.93	IGF2R	2.29317	0.696567	0.39589	0.174587	0.084922	0.0137349	0.367684	0.105632	0.0222182	IGF2R|HGNC Symbol|insulin like growth factor 2 receptor [Source:HGNC Symbol;Acc:HGNC:5467]|ENSG00000197081|ENST00000356956	73381.2	168276	51115	29050.9
ENSP00000357789	2	39.08	FLG	0.915657	0.403752	0.402088	0.467158	0.0495002	0.0334784	0.522625	0.0776584	0.0397455	FLG|HGNC Symbol|filaggrin [Source:HGNC Symbol;Acc:HGNC:3748]|ENSG00000143631|ENST00000368799	83265.1	76242.2	33618.4	33479.9
ENSP00000254528	2	47.02	EMILIN2	0.432487	0.595121	0.445597	0.130936	0.0255935	0.0066503	0.326424	0.0537362	0.0142529	EMILIN2|HGNC Symbol|elastin microfibril interfacer 2 [Source:HGNC Symbol;Acc:HGNC:19881]|ENSG00000132205|ENST00000254528	270378	116935	160908	120480
ENSP00000263408	2	50.29	C9	0.597062	0.542476	0.449619	0.00729931	0.00453191	0.00290135	0.0869151	0.0207684	0.0101611	C9|HGNC Symbol|complement component 9 [Source:HGNC Symbol;Acc:HGNC:1358]|ENSG00000113600|ENST00000263408	4.03289e+06	2.40788e+06	2.18775e+06	1.81326e+06
ENSP00000274364	2	52.88	IQGAP2	0.87326	0.717893	0.515286	0.411543	0.0755594	0.00348424	0.502642	0.0999349	0.0109139	IQGAP2|HGNC Symbol|IQ motif containing GTPase activating protein 2 [Source:HGNC Symbol;Acc:HGNC:6111]|ENSG00000145703|ENST00000274364	257536	224896	184883	132704
ENSP00000292510;ENSP00000431243	2	47.67	VPS28	0.911921	1.02144	0.529499	0.534913	0.657598	0.000229069	0.552958	0.393976	0.00404609	VPS28|HGNC Symbol|vacuolar protein sorting 28 homolog (S. cerevisiae) [Source:HGNC Symbol;Acc:HGNC:18178]|ENSG00000160948|ENST00000292510	584116	532667	596638	309289
ENSP00000225430;ENSP00000463329	2	80.91	RPL19	0.640369	0.781749	0.536667	0.0140473	0.0528461	0.00231956	0.110631	0.0797927	0.0087458	RPL19|HGNC Symbol|ribosomal protein L19 [Source:HGNC Symbol;Acc:HGNC:10312]|ENSG00000108298|ENST00000225430	2.12143e+06	1.3585e+06	1.65842e+06	1.1385e+06
ENSP00000271630	2	49.11	ECM1	1.20886	0.639167	0.538753	0.809466	0.0282617	0.025141	0.647324	0.0567873	0.0329185	ECM1|HGNC Symbol|extracellular matrix protein 1 [Source:HGNC Symbol;Acc:HGNC:3153]|ENSG00000143369|ENST00000346569	586143	708565	374643	315786
ENSP00000261714	2	51.44	BLMH	1.37517	0.532324	0.567243	0.614954	0.039728	0.0422295	0.588308	0.0685555	0.0452333	BLMH|HGNC Symbol|bleomycin hydrolase [Source:HGNC Symbol;Acc:HGNC:1059]|ENSG00000108578|ENST00000261714	938251	1.29026e+06	499453	532216
ENSP00000352143;ENSP00000461910	2	52.15	RPL17-C18orf32	0.776457	1.15237	0.597631	0.179076	0.186726	0.00553947	0.368275	0.168191	0.0126018	RPL17-C18orf32|HGNC Symbol|RPL17-C18orf32 readthrough [Source:HGNC Symbol;Acc:HGNC:44661]|ENSG00000215472|ENST00000332968	666892	517813	768508	398555
ENSP00000265462	2	43.07	PRDX5	1.02065	0.868613	0.602315	0.829991	0.312508	0.0236948	0.648583	0.234236	0.0314292	PRDX5|HGNC Symbol|peroxiredoxin 5 [Source:HGNC Symbol;Acc:HGNC:9355]|ENSG00000126432|ENST00000265462	219075	223599	190291	131952
ENSP00000362688;ENSP00000347194	2	34.57	EIF3I	1.47499	1.49269	0.612775	0.252068	0.198654	0.0343333	0.427106	0.174424	0.0400597	EIF3I|HGNC Symbol|eukaryotic translation initiation factor 3 subunit I [Source:HGNC Symbol;Acc:HGNC:3272]|ENSG00000084623|ENST00000373586	93089.1	137305	138953	57042.7
ENSP00000350425	2	48.87	APOA4	0.573935	0.668881	0.617923	0.0089709	0.0252511	0.0137497	0.0901058	0.0535405	0.0222182	APOA4|HGNC Symbol|apolipoprotein A-IV [Source:HGNC Symbol;Acc:HGNC:602]|ENSG00000110244|ENST00000357780	1.3512e+07	7.75502e+06	9.03793e+06	8.34938e+06
ENSP00000258962;ENSP00000462616;ENSP00000462687	2	46.68	SRSF1	0.410366	0.56698	0.660979	0.00314078	0.00431228	0.039707	0.0564114	0.0206286	0.0441777	SRSF1|HGNC Symbol|serine/arginine-rich splicing factor 1 [Source:HGNC Symbol;Acc:HGNC:10780]|ENSG00000136450|ENST00000258962	4.73289e+06	1.94221e+06	2.68345e+06	3.12834e+06
ENSP00000349629;ENSP00000308534	2	52.15	LRBA	4.47401	1.21345	0.662242	0.30127	0.348393	0.0349511	0.449895	0.254831	0.040664	LRBA|HGNC Symbol|LPS-responsive vesicle trafficking, beach and anchor containing [Source:HGNC Symbol;Acc:HGNC:1742]|ENSG00000198589|ENST00000357115	54344.8	243139	65944.7	35989.4
ENSP00000246657;ENSP00000463075	2	35.82	CCR7	0.586516	0.677094	0.664812	0.00279892	0.0130235	0.00776712	0.0564114	0.0352529	0.0155041	CCR7|HGNC Symbol|chemokine (C-C motif) receptor 7 [Source:HGNC Symbol;Acc:HGNC:1608]|ENSG00000126353|ENST00000246657	7.03922e+06	4.12861e+06	4.76621e+06	4.67975e+06
ENSP00000217456	2	45.14	APMAP	0.906218	1.00836	0.680615	0.250502	0.896024	0.00297294	0.427106	0.487104	0.0102594	APMAP|HGNC Symbol|adipocyte plasma membrane associated protein [Source:HGNC Symbol;Acc:HGNC:13238]|ENSG00000101474|ENST00000217456	364839	330624	367890	248315
ENSP00000275428;ENSP00000386610;ENSP00000386686	2	55.06	GGCT	1.22919	0.584597	0.69799	0.99362	0.0357303	0.0326761	0.683843	0.0639264	0.0393668	GGCT|HGNC Symbol|gamma-glutamylcyclotransferase [Source:HGNC Symbol;Acc:HGNC:21705]|ENSG00000006625|ENST00000275428	833821	1.02493e+06	487449	581999
ENSP00000265073	2	48.62	SUB1	1.0898	1.02137	0.768911	0.414405	0.804954	0.0286208	0.502642	0.451774	0.0361946	SUB1|HGNC Symbol|SUB1 homolog, transcriptional regulator [Source:HGNC Symbol;Acc:HGNC:19985]|ENSG00000113387|ENST00000265073	5.36271e+08	5.84429e+08	5.47729e+08	4.12344e+08
ENSP00000384554	2	77.93	CLDN5	0.940487	1.15989	1.20285	0.477458	0.0526759	0.0458438	0.527756	0.0797662	0.0473807	CLDN5|HGNC Symbol|claudin 5 [Source:HGNC Symbol;Acc:HGNC:2047]|ENSG00000184113|ENST00000403084	3.11053e+06	2.92542e+06	3.60787e+06	3.74151e+06
ENSP00000368538	2	69.76	TNFRSF4	0.746281	0.757328	1.26718	0.000994484	0.00451339	0.00153468	0.0378784	0.0207684	0.00771524	TNFRSF4|HGNC Symbol|tumor necrosis factor receptor superfamily member 4 [Source:HGNC Symbol;Acc:HGNC:11918]|ENSG00000186827|ENST00000379236	784785	585670	594340	994463
ENSP00000310189;ENSP00000427216	2	44.57	MOB1B	0.825749	1.07044	1.28701	0.0730243	0.429371	0.0329547	0.253702	0.292466	0.039469	MOB1B|HGNC Symbol|MOB kinase activator 1B [Source:HGNC Symbol;Acc:HGNC:29801]|ENSG00000173542|ENST00000309395	792374	654302	848192	1.0198e+06
ENSP00000259727	2	63.59	GMPR	1.27475	1.80147	1.32957	0.381899	0.0676547	0.0246305	0.494359	0.0927787	0.032354	GMPR|HGNC Symbol|guanosine monophosphate reductase [Source:HGNC Symbol;Acc:HGNC:4376]|ENSG00000137198|ENST00000259727	212048	270309	381999	281933
ENSP00000262428;ENSP00000457033	2	41.72	COTL1	1.0132	1.18666	1.39246	0.920048	0.072433	0.04458	0.664205	0.0965331	0.0469079	COTL1|HGNC Symbol|coactosin-like F-actin binding protein 1 [Source:HGNC Symbol;Acc:HGNC:18304]|ENSG00000103187|ENST00000262428	375061	380013	445071	522257
ENSP00000241393	2	40.15	CXCR4	0.85086	1.30852	1.44926	0.31623	0.0629053	0.0290665	0.455642	0.0891265	0.0366444	CXCR4|HGNC Symbol|chemokine (C-X-C motif) receptor 4 [Source:HGNC Symbol;Acc:HGNC:2561]|ENSG00000121966|ENST00000241393	212975	181212	278683	308657
ENSP00000325589	2	42.46	PTPRCAP	0.921329	0.996086	1.49336	0.266877	0.921314	8.9091e-05	0.438042	0.495546	0.00302322	PTPRCAP|HGNC Symbol|protein tyrosine phosphatase, receptor type, C-associated protein [Source:HGNC Symbol;Acc:HGNC:9667]|ENSG00000213402|ENST00000326294	1.35639e+06	1.24968e+06	1.35108e+06	2.02558e+06
ENSP00000319096	2	101.16	RAP2B	0.951448	1.33007	1.49555	0.811719	0.0869717	0.0331043	0.647324	0.105644	0.0394934	RAP2B|HGNC Symbol|RAP2B, member of RAS oncogene family [Source:HGNC Symbol;Acc:HGNC:9862]|ENSG00000181467|ENST00000323534	536772	510711	713946	802767
ENSP00000263864;ENSP00000387094	2	47.23	VAMP8	0.924006	1.32569	1.50568	0.629116	0.00836898	0.00649169	0.591885	0.0271842	0.0139983	VAMP8|HGNC Symbol|vesicle associated membrane protein 8 [Source:HGNC Symbol;Acc:HGNC:12647]|ENSG00000118640|ENST00000263864	391459	361710	518954	589413
ENSP00000363676;ENSP00000390839	2	54.8	RPL11	1.22068	1.4363	1.55206	0.135389	0.037995	0.0168375	0.327866	0.0668905	0.0252073	RPL11|HGNC Symbol|ribosomal protein L11 [Source:HGNC Symbol;Acc:HGNC:10301]|ENSG00000142676|ENST00000374550	545034	665314	782832	845928
ENSP00000289902;ENSP00000356971	2	46.19	FCER1G	1.10847	1.26085	1.62502	0.176738	0.0137856	0.0292332	0.367833	0.0362504	0.0367408	FCER1G|HGNC Symbol|Fc fragment of IgE, high affinity I, receptor for; gamma polypeptide [Source:HGNC Symbol;Acc:HGNC:3611]|ENSG00000158869|ENST00000289902	2.37944e+06	2.63753e+06	3.00012e+06	3.86664e+06
ENSP00000271450;ENSP00000440148	2	45.16	FCGR2A	1.05585	1.18534	1.73507	0.810698	0.175983	0.00347684	0.647324	0.161013	0.0109139	FCGR2A|HGNC Symbol|Fc fragment of IgG, low affinity IIa, receptor (CD32) [Source:HGNC Symbol;Acc:HGNC:3616]|ENSG00000143226|ENST00000271450	319198	337025	378357	553833
ENSP00000305260;ENSP00000390077;ENSP00000390543	2	241.9	GNB2	1.05929	1.04549	1.75239	0.573789	0.404121	0.0357685	0.568907	0.281123	0.0412613	GNB2|HGNC Symbol|guanine nucleotide binding protein (G protein), beta polypeptide 2 [Source:HGNC Symbol;Acc:HGNC:4398]|ENSG00000172354|ENST00000303210	560625	593866	586130	982434
ENSP00000333779	2	53.82	EVI2B	0.927189	0.998182	1.76795	0.467537	0.92241	0.00291951	0.522625	0.495546	0.0101611	EVI2B|HGNC Symbol|ecotropic viral integration site 2B [Source:HGNC Symbol;Acc:HGNC:3500]|ENSG00000185862|ENST00000330927	298330	276609	297788	527434
ENSP00000357799	2	38.71	S100A10	0.996151	1.12264	1.78229	0.997638	0.353756	0.00430013	0.684377	0.25704	0.0120389	S100A10|HGNC Symbol|S100 calcium binding protein A10 [Source:HGNC Symbol;Acc:HGNC:10487]|ENSG00000197747|ENST00000368809	354472	353108	397944	631772
ENSP00000256876;ENSP00000369287	2	32.87	IL2RA	1.2344	1.12085	1.85913	0.347674	0.563762	0.0223602	0.469104	0.350625	0.0300582	IL2RA|HGNC Symbol|interleukin 2 receptor subunit alpha [Source:HGNC Symbol;Acc:HGNC:6008]|ENSG00000134460|ENST00000256876	61140	75471.3	68528.5	113667
ENSP00000261182;ENSP00000448661	2	50.25	NAP1L1	1.36724	2.0412	1.86211	0.114079	0.0642099	0.0018482	0.308838	0.0904445	0.00819033	NAP1L1|HGNC Symbol|nucleosome assembly protein 1-like 1 [Source:HGNC Symbol;Acc:HGNC:7637]|ENSG00000187109|ENST00000261182	65489.1	89539	133676	121948
ENSP00000338095;ENSP00000450467;ENSP00000450601	2	45.8	HNRNPC	1.48622	2.19474	1.87405	0.0279577	0.0030519	0.00846105	0.151999	0.0175208	0.0164067	HNRNPC|HGNC Symbol|heterogeneous nuclear ribonucleoprotein C (C1/C2) [Source:HGNC Symbol;Acc:HGNC:5035]|ENSG00000092199|ENST00000336053	327150	486218	718009	613094
ENSP00000376506;ENSP00000420014	2	48.51	PDCD10	1.22237	1.46187	1.89403	0.0353527	0.00403029	0.00484861	0.168974	0.0203779	0.0121129	PDCD10|HGNC Symbol|programmed cell death 10 [Source:HGNC Symbol;Acc:HGNC:8761]|ENSG00000114209|ENST00000392750	340290	415961	497459	644519
ENSP00000305556	2	63.13	PCBP1	1.7851	2.72853	1.97309	0.197163	0.00599513	0.0406381	0.386382	0.023549	0.0444844	PCBP1|HGNC Symbol|poly(rC) binding protein 1 [Source:HGNC Symbol;Acc:HGNC:8647]|ENSG00000169564|ENST00000303577	183316	327237	500182	361699
ENSP00000330408;ENSP00000398505	2	112.79	IST1	0.849871	1.25049	1.99823	0.332553	0.0900638	0.00409518	0.464099	0.107584	0.012031	IST1|HGNC Symbol|increased sodium tolerance 1 homolog (yeast) [Source:HGNC Symbol;Acc:HGNC:28977]|ENSG00000182149|ENST00000329908	222660	189232	278434	444926
ENSP00000339398;ENSP00000363941	2	110.47	HLA-DQA1	0.806456	1.08011	2.18387	0.299088	0.573261	0.0193756	0.449895	0.355685	0.0276839	HLA-DQA1|HGNC Symbol|major histocompatibility complex, class II, DQ alpha 1 [Source:HGNC Symbol;Acc:HGNC:4942]|ENSG00000196735|ENST00000343139	416470	335865	449834	909518
ENSP00000261479	2	54.74	PSMA6	5.35488	2.88262	2.28256	0.000945446	0.000334151	0.0116696	0.0378784	0.00724359	0.0201354	PSMA6|HGNC Symbol|proteasome subunit alpha 6 [Source:HGNC Symbol;Acc:HGNC:9535]|ENSG00000100902|ENST00000261479	74048.3	396520	213453	169020
ENSP00000285379	2	51.66	CA2	1.0364	1.11428	2.38679	0.736791	0.431322	3.18044e-05	0.63042	0.292642	0.001439	CA2|HGNC Symbol|carbonic anhydrase II [Source:HGNC Symbol;Acc:HGNC:1373]|ENSG00000104267|ENST00000285379	321335	333031	358058	766960
ENSP00000236959;ENSP00000401936;ENSP00000402393	2	53.34	ATIC	0.910112	1.36936	2.93416	0.645885	0.32656	0.00180798	0.599239	0.243025	0.00819033	ATIC|HGNC Symbol|5-aminoimidazole-4-carboxamide ribonucleotide formyltransferase/IMP cyclohydrolase [Source:HGNC Symbol;Acc:HGNC:794]|ENSG00000138363|ENST00000236959	84530.9	76932.5	115753	248027
ENSP00000318861;ENSP00000436757	2	44.53	SF3B2	1.64113	3.19871	3.20601	0.149102	0.00650867	0.00701698	0.338845	0.0246399	0.0144869	SF3B2|HGNC Symbol|splicing factor 3b subunit 2 [Source:HGNC Symbol;Acc:HGNC:10769]|ENSG00000087365|ENST00000322535	34307.4	56302.9	109739	109990
ENSP00000282120;ENSP00000381312	2	41.95	TGOLN2	2.76698	4.2326	3.55973	0.0327638	0.0115072	0.0153046	0.161043	0.0332137	0.0242337	TGOLN2|HGNC Symbol|trans-golgi network protein 2 [Source:HGNC Symbol;Acc:HGNC:15450]|ENSG00000152291|ENST00000282120	14529.1	40201.8	61496	51719.8
ENSP00000258737;ENSP00000304283;ENSP00000462421	2	61.02	RAC1	3.01789	3.70074	3.66398	0.0508129	0.0249356	0.0229001	0.210874	0.0531716	0.0306748	RAC1|HGNC Symbol|ras-related C3 botulinum toxin substrate 1 (rho family, small GTP binding protein Rac1) [Source:HGNC Symbol;Acc:HGNC:9801]|ENSG00000136238|ENST00000348035	378933	1.14358e+06	1.40233e+06	1.38841e+06
ENSP00000347979	2	45.74	FAS	0.902928	1.83453	4.75409	0.515093	0.000133173	3.80366e-06	0.544186	0.00579775	0.000516295	FAS|HGNC Symbol|Fas cell surface death receptor [Source:HGNC Symbol;Acc:HGNC:11920]|ENSG00000026103|ENST00000355740	74621.7	67378	136896	354759
ENSP00000176763;ENSP00000428806	2	37.23	STK10	1.76722	3.56607	5.02861	0.256533	0.00131986	0.00205848	0.429446	0.0123559	0.00830324	STK10|HGNC Symbol|serine/threonine kinase 10 [Source:HGNC Symbol;Acc:HGNC:11388]|ENSG00000072786|ENST00000176763	25143.8	44434.7	89664.6	126439
ENSP00000319361;ENSP00000400022;ENSP00000392735;ENSP00000466812	2	121.39	AP1B1	1.40417	4.1296	5.29252	0.0454505	0.000196935	2.86821e-05	0.194442	0.00643025	0.001439	AP1B1|HGNC Symbol|adaptor related protein complex 1 beta 1 subunit [Source:HGNC Symbol;Acc:HGNC:554]|ENSG00000100280|ENST00000317368	49553	69581	204634	262260
ENSP00000251047	2	51.63	LMAN1	10.4124	7.26615	8.33852	0.00205426	0.00109682	0.000810891	0.0490935	0.0114602	0.00623023	LMAN1|HGNC Symbol|lectin, mannose-binding, 1 [Source:HGNC Symbol;Acc:HGNC:6631]|ENSG00000074695|ENST00000251047	34071	354760	247565	284102
ENSP00000231368	2	44.32	LNPEP	1.88102	2.62032	12.5794	0.0708235	0.0827627	0.0013431	0.253702	0.104438	0.00729496	LNPEP|HGNC Symbol|leucyl/cystinyl aminopeptidase [Source:HGNC Symbol;Acc:HGNC:6656]|ENSG00000113441|ENST00000231368	31762.2	59745.4	83227.2	399550
ENSP00000335321	2	43.11	SF3B1	1.45066	3.50979	5.83183	0.343268	0.100412	0.0501896	0.468312	0.114287	0.0503391	SF3B1|HGNC Symbol|splicing factor 3b subunit 1 [Source:HGNC Symbol;Acc:HGNC:10768]|ENSG00000115524|ENST00000335508	24805.9	35985	87063.4	144664
ENSP00000385873	2	58.12	EFTUD2	1.06926	3.90576	0.449324	0.905324	0.00252958	0.0529253	0.664205	0.0173521	0.051559	EFTUD2|HGNC Symbol|elongation factor Tu GTP binding domain containing 2 [Source:HGNC Symbol;Acc:HGNC:30858]|ENSG00000108883|ENST00000402521	21483.7	22971.6	83910	9653.13
ENSP00000304350	2	51.91	PRPF8	0.925399	2.101	3.27811	0.397082	0.00985653	0.052826	0.496465	0.030113	0.051559	PRPF8|HGNC Symbol|pre-mRNA processing factor 8 [Source:HGNC Symbol;Acc:HGNC:17340]|ENSG00000174231|ENST00000304992	43621.8	40367.6	91649.5	142997
ENSP00000430817	2	159.77	PPIA	1.07034	1.70042	1.69554	0.847945	0.0688863	0.0537445	0.652491	0.0937189	0.0521077	PPIA|HGNC Symbol|peptidylprolyl isomerase A (cyclophilin A) [Source:HGNC Symbol;Acc:HGNC:9253]|ENSG00000196262|ENST00000355968	273910	293177	465761	464424
ENSP00000353472;ENSP00000366014;ENSP00000373117	2	146.86	HLA-G	0.878357	0.836352	1.82402	0.268622	0.237733	0.054698	0.438042	0.192257	0.0524594	HLA-G|HGNC Symbol|major histocompatibility complex, class I, G [Source:HGNC Symbol;Acc:HGNC:4964]|ENSG00000204632|ENST00000360323	1.89195e+06	1.6618e+06	1.58233e+06	3.45095e+06
ENSP00000300784	2	55.14	FN3K	0.638607	0.70798	0.6403	0.0900694	0.0926426	0.0563753	0.273784	0.109007	0.0536367	FN3K|HGNC Symbol|fructosamine 3 kinase [Source:HGNC Symbol;Acc:HGNC:24822]|ENSG00000167363|ENST00000300784	1.07304e+06	685249	759688	687065
ENSP00000432472	2	49.71	BRK1	1.0709	1.12926	1.25069	0.323475	0.0526277	0.0590784	0.458456	0.0797662	0.055304	BRK1|HGNC Symbol|BRICK1, SCAR/WAVE actin-nucleating complex subunit [Source:HGNC Symbol;Acc:HGNC:23057]|ENSG00000254999|ENST00000530758	181177	194022	204597	226597
ENSP00000373713;ENSP00000396387;ENSP00000406263	2	49.19	SACM1L	3.23592	4.26649	3.47125	0.222994	0.0480791	0.0641724	0.399346	0.0761146	0.058762	SACM1L|HGNC Symbol|SAC1 suppressor of actin mutations 1-like (yeast) [Source:HGNC Symbol;Acc:HGNC:17059]|ENSG00000211456|ENST00000389061	20309.6	65720.2	86650.6	70499.6
ENSP00000271324	2	66.3	CD53	0.770216	0.932809	1.22046	0.0801169	0.430855	0.0662366	0.261354	0.292642	0.0600715	CD53|HGNC Symbol|CD53 molecule [Source:HGNC Symbol;Acc:HGNC:1686]|ENSG00000143119|ENST00000271324	1.98437e+07	1.5284e+07	1.85104e+07	2.42185e+07
ENSP00000346827	2	50.15	ALDH9A1	0.990633	1.11756	0.845992	0.716618	0.252083	0.0676186	0.628664	0.202029	0.0607834	ALDH9A1|HGNC Symbol|aldehyde dehydrogenase 9 family member A1 [Source:HGNC Symbol;Acc:HGNC:412]|ENSG00000143149|ENST00000354775	138810	137510	155128	117432
ENSP00000388666;ENSP00000463199	2	55.87	ICAM2	0.976996	1.28102	1.69489	0.974408	0.262405	0.0679235	0.678709	0.207394	0.0607891	ICAM2|HGNC Symbol|intercellular adhesion molecule 2 [Source:HGNC Symbol;Acc:HGNC:5345]|ENSG00000108622|ENST00000418105	235463	230046	301633	399083
ENSP00000383382	2	57.9	GP1BB	0.965851	1.22451	1.35744	0.80324	0.125837	0.068606	0.647324	0.129666	0.0611603	GP1BB|HGNC Symbol|glycoprotein Ib (platelet), beta polypeptide [Source:HGNC Symbol;Acc:HGNC:4440]|ENSG00000203618|ENST00000366425	1.04964e+07	1.01379e+07	1.28529e+07	1.42482e+07
ENSP00000341917;ENSP00000479015	2	51.5	ENG	1.03982	1.06039	1.82875	0.808953	0.713785	0.0689555	0.647324	0.417676	0.0613085	ENG|HGNC Symbol|endoglin [Source:HGNC Symbol;Acc:HGNC:3349]|ENSG00000106991|ENST00000344849	122958	127854	130383	224858
ENSP00000370582	2	102.18	CD99	0.906535	1.1663	1.36464	0.624045	0.234059	0.0699568	0.591213	0.190763	0.0617963	CD99|HGNC Symbol|CD99 molecule [Source:HGNC Symbol;Acc:HGNC:7082]|ENSG00000002586|ENST00000381187	726321	658435	847111	991165
ENSP00000348877;ENSP00000467221	2	60.24	GPI	1.66088	1.83593	1.78313	0.660339	0.0281012	0.0716705	0.604556	0.0567653	0.0628984	GPI|HGNC Symbol|glucose-6-phosphate isomerase [Source:HGNC Symbol;Acc:HGNC:4458]|ENSG00000105220|ENST00000356487	138908	230709	255025	247691
ENSP00000245923	2	41.42	RTN2	0.991978	1.31876	0.895009	0.888388	0.00405395	0.0777463	0.660334	0.0203779	0.066371	RTN2|HGNC Symbol|reticulon 2 [Source:HGNC Symbol;Acc:HGNC:10468]|ENSG00000125744|ENST00000245923	116415	115481	153524	104193
ENSP00000407375	2	46.03	GPX1	1.03944	0.948584	0.579174	0.813331	0.805957	0.0796078	0.647324	0.451774	0.067395	GPX1|HGNC Symbol|glutathione peroxidase 1 [Source:HGNC Symbol;Acc:HGNC:4553]|ENSG00000233276|ENST00000419783	332092	345192	315018	192339
ENSP00000320043;ENSP00000482430	2	46.72	LYPLA1	2.02078	1.5312	1.6493	0.023192	0.0791221	0.0816886	0.141459	0.102316	0.0679429	LYPLA1|HGNC Symbol|lysophospholipase I [Source:HGNC Symbol;Acc:HGNC:6737]|ENSG00000120992|ENST00000316963	312759	632016	478896	515834
ENSP00000300692;ENSP00000376622	2	51.35	CD3D	0.899071	1.04273	2.37084	0.912095	0.690242	0.0819128	0.664205	0.409472	0.0679429	CD3D|HGNC Symbol|CD3d molecule, delta (CD3-TCR complex) [Source:HGNC Symbol;Acc:HGNC:1673]|ENSG00000167286|ENST00000300692	788739	709133	822441	1.86997e+06
ENSP00000357034	2	49.75	SLAMF6	0.841961	1.21472	1.31797	0.216478	0.203928	0.0856931	0.396993	0.176679	0.0699299	SLAMF6|HGNC Symbol|SLAM family member 6 [Source:HGNC Symbol;Acc:HGNC:21392]|ENSG00000162739|ENST00000368055	4.46385e+07	3.75839e+07	5.42232e+07	5.88321e+07
ENSP00000300215;ENSP00000444699	2	73.27	EPB42	0.952036	0.961144	0.568044	0.944559	0.991873	0.0903812	0.67092	0.512544	0.0730238	EPB42|HGNC Symbol|erythrocyte membrane protein band 4.2 [Source:HGNC Symbol;Acc:HGNC:3381]|ENSG00000166947|ENST00000300215	360940	343628	346915	205030
ENSP00000295065	2	41.39	MEMO1	1.09996	1.40062	1.45339	0.743471	0.115506	0.0922929	0.633002	0.123289	0.0742737	MEMO1|HGNC Symbol|mediator of cell motility 1 [Source:HGNC Symbol;Acc:HGNC:14014]|ENSG00000162959|ENST00000295065	947546	1.04226e+06	1.32715e+06	1.37715e+06
ENSP00000249647;ENSP00000207062;ENSP00000455102	2	78.5	SNAP23	0.965328	1.14777	1.3435	0.86404	0.458792	0.093474	0.654573	0.305332	0.0748898	SNAP23|HGNC Symbol|synaptosome associated protein 23kDa [Source:HGNC Symbol;Acc:HGNC:11131]|ENSG00000092531|ENST00000249647	405921	391846	465905	545354
ENSP00000316176;ENSP00000447009;ENSP00000450260	2	53.15	UBE2N	0.668302	1.00021	1.41353	0.230894	0.964979	0.0984019	0.407886	0.506665	0.0781094	UBE2N|HGNC Symbol|ubiquitin conjugating enzyme E2N [Source:HGNC Symbol;Acc:HGNC:12492]|ENSG00000177889|ENST00000318066	322669	215640	322738	456103
ENSP00000342557;ENSP00000471950	2	52.13	IL4I1	0.466244	0.872329	1.22215	0.0746164	0.265401	0.107645	0.254744	0.209129	0.0834935	IL4I1|HGNC Symbol|interleukin 4 induced 1 [Source:HGNC Symbol;Acc:HGNC:19094]|ENSG00000104951|ENST00000341114	145576	67873.8	126990	177916
ENSP00000298852;ENSP00000431144;ENSP00000433596	2	40.4	PSMC3	0.799142	0.607224	0.464617	0.384654	0.0871558	0.109455	0.494359	0.105644	0.0839381	PSMC3|HGNC Symbol|proteasome 26S subunit, ATPase 3 [Source:HGNC Symbol;Acc:HGNC:9549]|ENSG00000165916|ENST00000298852	76861.8	61423.5	46672.3	35711.3
ENSP00000259608	2	71.08	SIT1	0.693373	0.730391	1.12061	0.152837	0.0193354	0.109916	0.343702	0.0438797	0.0841328	SIT1|HGNC Symbol|signaling threshold regulating transmembrane adaptor 1 [Source:HGNC Symbol;Acc:HGNC:17710]|ENSG00000137078|ENST00000259608	981483	680534	716867	1.09986e+06
ENSP00000000233	2	281.46	ARF5	0.943009	1.10632	1.26693	0.733645	0.395208	0.113635	0.63042	0.278634	0.0861696	ARF5|HGNC Symbol|ADP ribosylation factor 5 [Source:HGNC Symbol;Acc:HGNC:658]|ENSG00000004059|ENST00000000233	417882	394066	462310	529428
ENSP00000364403;ENSP00000364372;ENSP00000404897	2	45.84	UBR4	1.42452	3.33866	2.20515	0.609016	0.0517462	0.121468	0.584684	0.0795106	0.0899326	UBR4|HGNC Symbol|ubiquitin protein ligase E3 component n-recognin 4 [Source:HGNC Symbol;Acc:HGNC:30313]|ENSG00000127481|ENST00000375254	40772.8	58081.8	136126	89910.2
ENSP00000340989	2	163.96	SFN	1.16583	0.456452	0.55905	0.895706	0.0667329	0.123815	0.663057	0.0922304	0.0905183	SFN|HGNC Symbol|stratifin [Source:HGNC Symbol;Acc:HGNC:10773]|ENSG00000175793|ENST00000339276	1.24859e+07	1.45565e+07	5.69924e+06	6.98026e+06
ENSP00000349687;ENSP00000429100	2	43.83	GM2A	2.3347	0.767488	1.45386	0.108241	0.174537	0.126221	0.296509	0.160168	0.0917578	GM2A|HGNC Symbol|GM2 ganglioside activator [Source:HGNC Symbol;Acc:HGNC:4367]|ENSG00000196743|ENST00000357164	114092	266370	87564	165873
ENSP00000283179;ENSP00000410728	2	57.38	HNRNPU	0.463118	1.0097	0.576155	0.045321	0.805195	0.144848	0.194442	0.451774	0.100654	HNRNPU|HGNC Symbol|heterogeneous nuclear ribonucleoprotein U (scaffold attachment factor A) [Source:HGNC Symbol;Acc:HGNC:5048]|ENSG00000153187|ENST00000283179	251411	116433	253849	144852
ENSP00000320622;ENSP00000422984	2	55.39	MYLK	1.42397	1.43185	0.887024	0.051613	0.000423251	0.153218	0.212467	0.00762474	0.10486	MYLK|HGNC Symbol|myosin light chain kinase [Source:HGNC Symbol;Acc:HGNC:7590]|ENSG00000065534|ENST00000346322	231328	329403	331228	205194
ENSP00000378577;ENSP00000328674	2	40.84	CLDN3	0.612923	0.794753	0.748528	0.023545	0.195613	0.159859	0.141459	0.172784	0.108133	CLDN3|HGNC Symbol|claudin 3 [Source:HGNC Symbol;Acc:HGNC:2045]|ENSG00000165215|ENST00000395145	229807	140854	182640	172017
ENSP00000347558	2	47.54	SUSD1	0.51306	0.829799	0.673292	0.293782	0.502976	0.16307	0.449461	0.326257	0.109052	SUSD1|HGNC Symbol|sushi domain containing 1 [Source:HGNC Symbol;Acc:HGNC:25413]|ENSG00000106868|ENST00000355396	866922	444783	719370	583692
ENSP00000261336	2	46.43	PZP	0.35737	1.60284	0.751837	0.00010519	0.040245	0.181799	0.0114549	0.0687465	0.118448	PZP|HGNC Symbol|pregnancy-zone protein [Source:HGNC Symbol;Acc:HGNC:9750]|ENSG00000126838|ENST00000261336	40836.1	14593.6	65453.7	30702.1
ENSP00000319281;ENSP00000476090	2	48.49	BASP1	0.829176	0.917513	0.827941	0.26957	0.351221	0.188339	0.438042	0.255948	0.121929	BASP1|HGNC Symbol|brain abundant, membrane attached signal protein 1 [Source:HGNC Symbol;Acc:HGNC:957]|ENSG00000176788|ENST00000322611	307675	255117	282296	254737
ENSP00000348442;ENSP00000349667	2	55.47	PSMD12	0.783328	0.996758	0.676375	0.210805	0.984968	0.190722	0.39138	0.509984	0.123038	PSMD12|HGNC Symbol|proteasome 26S subunit, non-ATPase 12 [Source:HGNC Symbol;Acc:HGNC:9557]|ENSG00000197170|ENST00000356126	197004	154318	196365	133248
ENSP00000309591;ENSP00000466289;ENSP00000468352;ENSP00000479339	2	76.57	PRKACA	0.935305	1.1969	0.438929	0.636015	0.101394	0.194167	0.59647	0.114656	0.124318	PRKACA|HGNC Symbol|protein kinase, cAMP-dependent, alpha catalytic subunit [Source:HGNC Symbol;Acc:HGNC:9380]|ENSG00000072062|ENST00000308677	216298	202304	258887	94939.4
ENSP00000290378;ENSP00000224784;ENSP00000355644;ENSP00000396730	2	697.36	ACTC1	1.00591	0.98191	0.727926	0.942897	0.970672	0.203445	0.67092	0.508122	0.129243	ACTC1|HGNC Symbol|actin, alpha, cardiac muscle 1 [Source:HGNC Symbol;Acc:HGNC:143]|ENSG00000159251|ENST00000290378	6.49833e+07	6.53676e+07	6.38077e+07	4.73031e+07
ENSP00000261313	2	66.34	PEBP1	0.916864	0.962622	1.38762	0.824352	0.991016	0.206157	0.648583	0.512544	0.130153	PEBP1|HGNC Symbol|phosphatidylethanolamine binding protein 1 [Source:HGNC Symbol;Acc:HGNC:8630]|ENSG00000089220|ENST00000261313	437418	401053	421068	606968
ENSP00000367196;ENSP00000367195	2	55.8	GLIPR2	0.587836	0.90433	0.776895	0.123823	0.487081	0.207071	0.321599	0.318878	0.130251	GLIPR2|HGNC Symbol|GLI pathogenesis-related 2 [Source:HGNC Symbol;Acc:HGNC:18007]|ENSG00000122694|ENST00000377960	304233	178839	275127	236357
ENSP00000302289	2	42.68	EMB	1.01278	2.64707	3.0137	0.964638	0.0986293	0.209718	0.676558	0.112986	0.130583	EMB|HGNC Symbol|embigin [Source:HGNC Symbol;Acc:HGNC:30465]|ENSG00000170571|ENST00000303221	28214.1	28574.7	74684.6	85028.8
ENSP00000299698	2	52.68	A2ML1	3.11899	0.702327	0.327398	0.73055	0.545963	0.209629	0.63042	0.343856	0.130583	A2ML1|HGNC Symbol|alpha-2-macroglobulin-like 1 [Source:HGNC Symbol;Acc:HGNC:23336]|ENSG00000166535|ENST00000299698	11854.8	36975.1	8325.96	3881.24
ENSP00000359991;ENSP00000297283	2	56.35	PGAM1	1.18541	1.36652	1.28288	0.411882	0.0646245	0.231304	0.502642	0.090757	0.140418	PGAM1|HGNC Symbol|phosphoglycerate mutase 1 [Source:HGNC Symbol;Acc:HGNC:8888]|ENSG00000171314|ENST00000334828	197770	234439	270258	253716
ENSP00000327506	2	39.82	C16orf54	0.893864	0.816446	1.04119	0.0832361	0.000581316	0.243042	0.265839	0.00826994	0.145972	C16orf54|HGNC Symbol|chromosome 16 open reading frame 54 [Source:HGNC Symbol;Acc:HGNC:26649]|ENSG00000185905|ENST00000329410	833038	744623	680131	867350
ENSP00000345179;ENSP00000393076	2	46.26	APOD	1.18114	0.555097	0.697525	0.998771	0.0984945	0.244234	0.684377	0.112986	0.146472	APOD|HGNC Symbol|apolipoprotein D [Source:HGNC Symbol;Acc:HGNC:612]|ENSG00000189058|ENST00000343267	537144	634443	298167	374671
ENSP00000399298;ENSP00000382422;ENSP00000388249;ENSP00000389618;ENSP00000382414;ENSP00000385037	2	120.22	HLA-DPB1	0.467488	0.950185	0.858801	0.000469818	0.41329	0.254089	0.027134	0.285601	0.151101	HLA-DPB1|HGNC Symbol|major histocompatibility complex, class II, DP beta 1 [Source:HGNC Symbol;Acc:HGNC:4940]|ENSG00000229295|ENST00000415996	814194	380626	773635	699230
ENSP00000305860;ENSP00000295470	2	44.17	HNRNPD	0.85246	1.03989	0.798719	0.289768	0.611608	0.25418	0.44727	0.373272	0.151101	HNRNPD|HGNC Symbol|heterogeneous nuclear ribonucleoprotein D [Source:HGNC Symbol;Acc:HGNC:5036]|ENSG00000138668|ENST00000352301	2.72604e+06	2.32384e+06	2.83478e+06	2.17734e+06
ENSP00000280987;ENSP00000451508	2	53.26	FAM177A1	0.770991	1.08175	1.12362	0.221174	0.555239	0.278472	0.398143	0.347391	0.161764	FAM177A1|HGNC Symbol|family with sequence similarity 177 member A1 [Source:HGNC Symbol;Acc:HGNC:19829]|ENSG00000151327|ENST00000280987	225411	173790	243838	253275
ENSP00000344547;ENSP00000478904	2	52.18	PTMA	2.47274	2.88829	2.2386	0.201542	0.212733	0.300273	0.387997	0.180797	0.170774	PTMA|HGNC Symbol|prothymosin, alpha [Source:HGNC Symbol;Acc:HGNC:9623]|ENSG00000187514|ENST00000341369	14451	35733.7	41738.8	32350.1
ENSP00000291295;ENSP00000315299;ENSP00000375785	2	52.01	CALM3	1.43143	1.31888	1.18695	0.0933187	0.225342	0.316121	0.277574	0.187657	0.178046	CALM3|HGNC Symbol|calmodulin 3 (phosphorylase kinase, delta) [Source:HGNC Symbol;Acc:HGNC:1449]|ENSG00000160014|ENST00000291295	1.56415e+06	2.23897e+06	2.06294e+06	1.85657e+06
ENSP00000254806;ENSP00000464820	2	40.66	WBP2	1.08327	1.06783	0.88291	0.560323	0.491642	0.323325	0.566584	0.320362	0.181601	WBP2|HGNC Symbol|WW domain binding protein 2 [Source:HGNC Symbol;Acc:HGNC:12738]|ENSG00000132471|ENST00000254806	302440	327626	322955	267028
ENSP00000346015;ENSP00000435081	2	52.11	RPL27A	0.870417	0.893246	0.848072	0.336665	0.458583	0.324489	0.467587	0.305332	0.182004	RPL27A|HGNC Symbol|ribosomal protein L27a [Source:HGNC Symbol;Acc:HGNC:10329]|ENSG00000166441|ENST00000314138	947041	824321	845941	803159
ENSP00000313571	2	77.94	LGALS7B	2.33992	0.590033	1.87427	0.509969	0.11938	0.339516	0.542952	0.1249	0.189132	LGALS7B|HGNC Symbol|lectin, galactoside-binding, soluble, 7B [Source:HGNC Symbol;Acc:HGNC:34447]|ENSG00000178934|ENST00000314980	604204	1.41379e+06	356501	1.13244e+06
ENSP00000353444;ENSP00000391319;ENSP00000447895	2	97.17	RAB5B	0.806158	1.0534	1.36042	0.0816777	0.52446	0.344645	0.263288	0.335774	0.191719	RAB5B|HGNC Symbol|RAB5B, member RAS oncogene family [Source:HGNC Symbol;Acc:HGNC:9784]|ENSG00000111540|ENST00000360299	75743	61060.9	79787.7	103042
ENSP00000305731	2	125.03	CST1	6.5699	1.25292	0.692353	0.657959	0.972656	0.351111	0.604006	0.508142	0.193471	CST1|HGNC Symbol|cystatin SN [Source:HGNC Symbol;Acc:HGNC:2473]|ENSG00000170373|ENST00000304749	233683	1.53527e+06	292786	161791
ENSP00000470972;ENSP00000221975;ENSP00000469228	2	49.57	RPS19	3.21832	8.12063	1.97991	0.0968961	0.0148104	0.357482	0.282572	0.0377433	0.195922	RPS19|HGNC Symbol|ribosomal protein S19 [Source:HGNC Symbol;Acc:HGNC:10402]|ENSG00000105372|ENST00000598742	19567.1	62973.1	158897	38741.1
ENSP00000346067	2	44.99	RPSA	0.95521	1.36964	1.3732	0.77679	0.35275	0.363675	0.643967	0.256666	0.198514	RPSA|HGNC Symbol|ribosomal protein SA [Source:HGNC Symbol;Acc:HGNC:6502]|ENSG00000168028|ENST00000301821	79424.4	75867	108783	109066
ENSP00000347512	2	50.56	CD47	0.979808	0.964282	1.11027	0.915878	0.797941	0.365331	0.664205	0.449209	0.19862	CD47|HGNC Symbol|CD47 molecule [Source:HGNC Symbol;Acc:HGNC:1682]|ENSG00000196776|ENST00000355354	4.40051e+06	4.31165e+06	4.24333e+06	4.88573e+06
ENSP00000198765;ENSP00000428561;ENSP00000482002	2	49.86	CPNE3	0.668996	0.927317	0.7197	0.268909	0.827733	0.372652	0.438042	0.460746	0.2006	CPNE3|HGNC Symbol|copine III [Source:HGNC Symbol;Acc:HGNC:2316]|ENSG00000085719|ENST00000198765	1.17262e+06	784478	1.08739e+06	843934
ENSP00000324422	2	52.33	ZYX	1.1357	1.02284	0.672771	0.562496	0.799825	0.377327	0.566626	0.449785	0.201907	ZYX|HGNC Symbol|zyxin [Source:HGNC Symbol;Acc:HGNC:13200]|ENSG00000159840|ENST00000322764	361729	410815	369991	243361
ENSP00000353608	2	51.5	DSC3	9.46352	0.453921	1.75733	0.312093	0.579054	0.379522	0.454404	0.358282	0.202815	DSC3|HGNC Symbol|desmocollin 3 [Source:HGNC Symbol;Acc:HGNC:3037]|ENSG00000134762|ENST00000360428	20238.3	191526	9186.6	35565.4
ENSP00000216341;ENSP00000371982	2	52.72	GZMB	0.873255	0.487447	0.822148	0.0438494	0.000256458	0.38843	0.191043	0.00669904	0.206778	GZMB|HGNC Symbol|granzyme B [Source:HGNC Symbol;Acc:HGNC:4709]|ENSG00000100453|ENST00000216341	1.07862e+06	941914	525772	886788
ENSP00000256652	2	39.48	CD101	0.984327	1.0469	1.12778	0.978906	0.717144	0.398547	0.679792	0.417676	0.210223	CD101|HGNC Symbol|CD101 molecule [Source:HGNC Symbol;Acc:HGNC:5949]|ENSG00000134256|ENST00000256652	290420	285868	304042	327530
ENSP00000333326;ENSP00000318575;ENSP00000477306	2	377.17	TUBA8	1.40551	1.50021	0.816107	0.0606103	0.0863733	0.401426	0.22959	0.105644	0.211194	TUBA8|HGNC Symbol|tubulin alpha 8 [Source:HGNC Symbol;Acc:HGNC:12410]|ENSG00000183785|ENST00000330423	102103	143506	153175	83326.7
ENSP00000362387	2	59.23	TSPAN15	0.733738	1.18443	1.1196	0.078541	0.140672	0.40575	0.261354	0.138662	0.212645	TSPAN15|HGNC Symbol|tetraspanin 15 [Source:HGNC Symbol;Acc:HGNC:23298]|ENSG00000099282|ENST00000373290	1.15649e+06	848561	1.36978e+06	1.29481e+06
ENSP00000258405	2	50.71	SERPINE2	0.983329	0.878118	0.837567	0.88179	0.35949	0.412625	0.659885	0.259402	0.21514	SERPINE2|HGNC Symbol|serpin peptidase inhibitor, clade E (nexin, plasminogen activator inhibitor type 1), member 2 [Source:HGNC Symbol;Acc:HGNC:8951]|ENSG00000135919|ENST00000258405	215143	211557	188921	180197
ENSP00000331901	2	55.92	EEF1G	0.814967	1.10666	1.21002	0.471575	0.422835	0.421473	0.525444	0.289163	0.219192	EEF1G|HGNC Symbol|eukaryotic translation elongation factor 1 gamma [Source:HGNC Symbol;Acc:HGNC:3213]|ENSG00000254772|ENST00000329251	153143	124806	169477	185306
ENSP00000293371	2	53.46	DCD	0.860133	0.646621	0.791338	0.593743	0.258623	0.422748	0.580197	0.205741	0.219298	DCD|HGNC Symbol|dermcidin [Source:HGNC Symbol;Acc:HGNC:14669]|ENSG00000161634|ENST00000293371	1.70272e+07	1.46456e+07	1.10101e+07	1.34742e+07
ENSP00000311186;ENSP00000449454;ENSP00000349595;ENSP00000443101;ENSP00000450407	2	154.71	ATP2A2	1.31329	1.55367	1.36174	0.242144	0.109104	0.435289	0.423578	0.120505	0.224088	ATP2A2|HGNC Symbol|ATPase, Ca++ transporting, cardiac muscle, slow twitch 2 [Source:HGNC Symbol;Acc:HGNC:812]|ENSG00000174437|ENST00000308664	90228.7	118497	140185	122868
ENSP00000285208;ENSP00000419941;ENSP00000419526	2	174.9	RAB6B	1.08243	1.11227	1.22443	0.0751726	0.0391323	0.439092	0.255385	0.068146	0.224572	RAB6B|HGNC Symbol|RAB6B, member RAS oncogene family [Source:HGNC Symbol;Acc:HGNC:14902]|ENSG00000154917|ENST00000285208	556277	602131	618731	681124
ENSP00000248342;ENSP00000440999;ENSP00000468231	2	45.78	EIF3K	1.57524	1.46259	1.11317	0.0208915	0.1134	0.438048	0.136593	0.122151	0.224572	EIF3K|HGNC Symbol|eukaryotic translation initiation factor 3 subunit K [Source:HGNC Symbol;Acc:HGNC:24656]|ENSG00000178982|ENST00000248342	357065	562462	522238	397474
ENSP00000465356;ENSP00000465190	2	40.66	APOC1	0.680499	0.925944	0.955843	0.00876607	0.231855	0.44348	0.0893433	0.190705	0.225551	APOC1|HGNC Symbol|apolipoprotein C-I [Source:HGNC Symbol;Acc:HGNC:607]|ENSG00000130208|ENST00000588750	1.31906e+06	897620	1.22138e+06	1.26082e+06
ENSP00000205948;ENSP00000462260	2	43.22	APOH	0.918789	1.15838	0.901809	0.59673	0.261763	0.44367	0.580197	0.207287	0.225551	APOH|HGNC Symbol|apolipoprotein H [Source:HGNC Symbol;Acc:HGNC:616]|ENSG00000091583|ENST00000205948	249145	228912	288606	224681
ENSP00000262030;ENSP00000446677;ENSP00000447571	2	46.91	ATP5B	1.73978	1.46049	2.00912	0.289757	0.174754	0.467453	0.44727	0.160168	0.234134	ATP5B|HGNC Symbol|ATP synthase, H+ transporting, mitochondrial F1 complex, beta polypeptide [Source:HGNC Symbol;Acc:HGNC:830]|ENSG00000110955|ENST00000262030	55349.4	96295.7	80837.2	111204
ENSP00000325377	2	32.97	WDR33	0.875095	1.507	25.4005	0.435278	0.63912	0.470156	0.509578	0.385559	0.234977	WDR33|HGNC Symbol|WD repeat domain 33 [Source:HGNC Symbol;Acc:HGNC:25651]|ENSG00000136709|ENST00000322313	16370	14325.3	24669.6	415807
ENSP00000263598	2	55.05	LCN1	1.66768	0.775348	1.11945	0.402335	0.439893	0.486504	0.499712	0.296915	0.240862	LCN1|HGNC Symbol|lipocalin 1 [Source:HGNC Symbol;Acc:HGNC:6525]|ENSG00000160349|ENST00000263598	698775	1.16533e+06	541794	782247
ENSP00000478892	2	37.73	GNAZ	1.41472	1.47659	1.19949	0.200022	0.015814	0.489226	0.387997	0.0392232	0.240892	GNAZ|HGNC Symbol|guanine nucleotide binding protein (G protein), alpha z polypeptide [Source:HGNC Symbol;Acc:HGNC:4395]|ENSG00000128266|ENST00000615612	98046.4	138708	144774	117606
ENSP00000263946	2	48.02	PKP1	2.46967	0.718803	0.850725	0.75432	0.247224	0.505146	0.638074	0.199315	0.247235	PKP1|HGNC Symbol|plakophilin 1 [Source:HGNC Symbol;Acc:HGNC:9023]|ENSG00000081277|ENST00000263946	308402	761651	221680	262365
ENSP00000222247	2	50.57	RPL18A	1.19735	1.55222	0.890165	0.207075	0.0380273	0.5077	0.38941	0.0668905	0.248144	RPL18A|HGNC Symbol|ribosomal protein L18a [Source:HGNC Symbol;Acc:HGNC:10311]|ENSG00000105640|ENST00000222247	468761	561270	727622	417275
ENSP00000306405;ENSP00000464853;ENSP00000466885	2	41.93	TMC6	0.798662	0.991888	1.10882	0.352693	0.962579	0.527103	0.470992	0.506665	0.254616	TMC6|HGNC Symbol|transmembrane channel like 6 [Source:HGNC Symbol;Acc:HGNC:18021]|ENSG00000141524|ENST00000306591	391021	312293	387849	433572
ENSP00000330825	2	67.53	IFITM1	1.49465	1.01324	0.895557	0.307878	0.983613	0.532172	0.452053	0.509984	0.256456	IFITM1|HGNC Symbol|interferon induced transmembrane protein 1 [Source:HGNC Symbol;Acc:HGNC:5412]|ENSG00000185885|ENST00000328221	872730	1.30443e+06	884282	781580
ENSP00000280200;ENSP00000463927;ENSP00000463335	2	175.34	CD226	0.853886	0.921527	1.0864	0.385186	0.67053	0.544088	0.494359	0.399707	0.260656	CD226|HGNC Symbol|CD226 molecule [Source:HGNC Symbol;Acc:HGNC:16961]|ENSG00000150637|ENST00000280200	2.05344e+06	1.7534e+06	1.8923e+06	2.23086e+06
ENSP00000336850;ENSP00000443782;ENSP00000387307;ENSP00000440469;ENSP00000417433;ENSP00000418540	2	160.46	RAB6A	0.936844	1.12242	0.793501	0.85889	0.550182	0.546354	0.654127	0.345885	0.261127	RAB6A|HGNC Symbol|RAB6A, member RAS oncogene family [Source:HGNC Symbol;Acc:HGNC:9786]|ENSG00000175582|ENST00000336083	300816	281818	337642	238698
ENSP00000373056;ENSP00000388104;ENSP00000390909	2	38.27	FLOT1	1.04211	1.33994	1.0349	0.992926	0.00690577	0.556909	0.683843	0.0251438	0.264928	FLOT1|HGNC Symbol|flotillin 1 [Source:HGNC Symbol;Acc:HGNC:3757]|ENSG00000206480|ENST00000383562	122319	127470	163900	126587
ENSP00000264657	2	56.29	STAT3	0.991159	1.35811	1.09391	0.939614	0.136108	0.584972	0.670838	0.134909	0.276121	STAT3|HGNC Symbol|signal transducer and activator of transcription 3 (acute-phase response factor) [Source:HGNC Symbol;Acc:HGNC:11364]|ENSG00000168610|ENST00000264657	121025	119955	164365	132391
ENSP00000380952	2	908.63	ITGB2	0.591498	1.1476	0.807042	0.338849	0.749805	0.599984	0.467808	0.430934	0.281149	ITGB2|HGNC Symbol|integrin subunit beta 2 [Source:HGNC Symbol;Acc:HGNC:6155]|ENSG00000160255|ENST00000397854	77486.8	45833.3	88923.7	62535.1
ENSP00000367872;ENSP00000483532;ENSP00000392765;ENSP00000229264;ENSP00000420606	2	252.81	GNB1	1.43098	1.23133	1.55989	0.22447	0.281378	0.602361	0.400952	0.217455	0.281382	GNB1|HGNC Symbol|guanine nucleotide binding protein (G protein), beta polypeptide 1 [Source:HGNC Symbol;Acc:HGNC:4396]|ENSG00000078369|ENST00000378609	1.34848e+06	1.92966e+06	1.66042e+06	2.10349e+06
ENSP00000316021;ENSP00000458596;ENSP00000461843	2	91.02	TMEM256-PLSCR3	0.887442	0.904868	1.33093	0.425932	0.467512	0.60157	0.505678	0.309557	0.281382	TMEM256-PLSCR3|HGNC Symbol|TMEM256-PLSCR3 readthrough (NMD candidate) [Source:HGNC Symbol;Acc:HGNC:49186]|ENSG00000187838|ENST00000324822	364939	323862	330221	485707
ENSP00000260985;ENSP00000391075	2	48.2	IDH1	1.31279	1.18544	0.90849	0.123897	0.15995	0.605025	0.321599	0.151798	0.281697	IDH1|HGNC Symbol|isocitrate dehydrogenase 1 (NADP+) [Source:HGNC Symbol;Acc:HGNC:5382]|ENSG00000138413|ENST00000345146	165988	217908	196769	150799
ENSP00000296674	2	43.39	RPS23	0.793881	1.10033	0.945534	0.0231056	0.231648	0.622532	0.141459	0.190705	0.287742	RPS23|HGNC Symbol|ribosomal protein S23 [Source:HGNC Symbol;Acc:HGNC:10410]|ENSG00000186468|ENST00000296674	186292	147893	204983	176145
ENSP00000344160	2	37.14	CMTM5	1.0361	1.0967	0.917565	0.769293	0.489861	0.634327	0.641121	0.319896	0.291539	CMTM5|HGNC Symbol|CKLF-like MARVEL transmembrane domain containing 5 [Source:HGNC Symbol;Acc:HGNC:19176]|ENSG00000166091|ENST00000342473	494721	512583	542560	453939
ENSP00000308107;ENSP00000423265	2	48.89	HPSE	0.954476	0.939478	0.861371	0.888954	0.920382	0.645652	0.660334	0.495546	0.295079	HPSE|HGNC Symbol|heparanase [Source:HGNC Symbol;Acc:HGNC:5164]|ENSG00000173083|ENST00000311412	623520	595135	585784	537082
ENSP00000322419;ENSP00000433443	2	55.34	RPLP2	0.678918	0.743726	0.83052	0.391046	0.485777	0.679311	0.494554	0.318423	0.308042	RPLP2|HGNC Symbol|ribosomal protein, large, P2 [Source:HGNC Symbol;Acc:HGNC:10377]|ENSG00000177600|ENST00000321153	454230	308384	337823	377247
ENSP00000343742;ENSP00000398862;ENSP00000441080	2	39.36	BROX	0.75372	1.21795	1.13737	0.363303	0.213515	0.697315	0.480511	0.181081	0.31376	BROX|HGNC Symbol|BRO1 domain and CAAX motif containing [Source:HGNC Symbol;Acc:HGNC:26512]|ENSG00000162819|ENST00000340934	149657	112800	182274	170215
ENSP00000369702	2	52.05	LHFPL2	0.860886	0.925891	0.924954	0.43649	0.716542	0.707324	0.510135	0.417676	0.316863	LHFPL2|HGNC Symbol|lipoma HMGIC fusion partner-like 2 [Source:HGNC Symbol;Acc:HGNC:6588]|ENSG00000145685|ENST00000380345	1.75288e+06	1.50903e+06	1.62298e+06	1.62134e+06
ENSP00000248076	2	42.65	F2RL3	1.27063	1.71927	0.951731	0.452361	0.0652968	0.722565	0.51649	0.0909399	0.320867	F2RL3|HGNC Symbol|coagulation factor II (thrombin) receptor-like 3 [Source:HGNC Symbol;Acc:HGNC:3540]|ENSG00000127533|ENST00000248076	51424.2	65341	88412.1	48942
ENSP00000367615;ENSP00000456012	2	46.62	APRT	0.968455	1.02303	1.02413	0.762084	0.784264	0.725466	0.638723	0.444383	0.321804	APRT|HGNC Symbol|adenine phosphoribosyltransferase [Source:HGNC Symbol;Acc:HGNC:626]|ENSG00000198931|ENST00000378364	774637	750201	792476	793332
ENSP00000362219;ENSP00000402855	2	53.65	TREML1	1.0119	1.00027	1.03103	0.952719	0.975527	0.746286	0.67368	0.508625	0.33032	TREML1|HGNC Symbol|triggering receptor expressed on myeloid cells like 1 [Source:HGNC Symbol;Acc:HGNC:20434]|ENSG00000161911|ENST00000373127	789432	798824	789646	813931
ENSP00000296435	2	37.28	CAMP	0.921246	1.34274	0.988353	0.590195	0.00122637	0.752254	0.578552	0.0123209	0.331879	CAMP|HGNC Symbol|cathelicidin antimicrobial peptide [Source:HGNC Symbol;Acc:HGNC:1472]|ENSG00000164047|ENST00000296435	266755	245747	358182	263648
ENSP00000253362	2	39.23	BPIFA2	6.82092	1.14513	0.980305	0.504458	0.930324	0.767868	0.54267	0.497015	0.336942	BPIFA2|HGNC Symbol|BPI fold containing family A member 2 [Source:HGNC Symbol;Acc:HGNC:16203]|ENSG00000131050|ENST00000253362	31201	212820	35729.2	30586.5
ENSP00000292357	2	52.57	PEAR1	0.89437	1.55908	1.04068	0.729456	0.0783302	0.773236	0.63042	0.102223	0.338568	PEAR1|HGNC Symbol|platelet endothelial aggregation receptor 1 [Source:HGNC Symbol;Acc:HGNC:33631]|ENSG00000187800|ENST00000292357	140251	125437	218662	145956
ENSP00000276682;ENSP00000427908;ENSP00000428195	2	57.79	EIF3H	1.91169	2.3502	1.23995	0.810503	0.0258519	0.779373	0.647324	0.0540229	0.339105	EIF3H|HGNC Symbol|eukaryotic translation initiation factor 3 subunit H [Source:HGNC Symbol;Acc:HGNC:3273]|ENSG00000147677|ENST00000276682	55780.1	106635	131094	69164.8
ENSP00000292304	2	46.79	LMNA	2.02211	0.374475	1.01125	0.628305	0.173825	0.778574	0.591885	0.159878	0.339105	LMNA|HGNC Symbol|lamin A/C [Source:HGNC Symbol;Acc:HGNC:6636]|ENSG00000160789|ENST00000347559	95664.7	193444	35824.1	96741.1
ENSP00000347197	2	43.8	C5AR1	1.4293	1.25427	0.912637	0.207608	0.303678	0.788308	0.38941	0.229594	0.341133	C5AR1|HGNC Symbol|complement component 5a receptor 1 [Source:HGNC Symbol;Acc:HGNC:1338]|ENSG00000197405|ENST00000355085	887977	1.26919e+06	1.11376e+06	810401
ENSP00000353552	2	60.08	HNRNPK	14.7812	30.5707	7.63461	0.130559	0.0956648	0.791802	0.326424	0.111309	0.342281	HNRNPK|HGNC Symbol|heterogeneous nuclear ribonucleoprotein K [Source:HGNC Symbol;Acc:HGNC:5044]|ENSG00000165119|ENST00000360384	3577.65	52882	109371	27314
ENSP00000216336	2	67	CTSG	1.02583	1.29028	1.00185	0.848884	0.340992	0.821101	0.652491	0.250852	0.350115	CTSG|HGNC Symbol|cathepsin G [Source:HGNC Symbol;Acc:HGNC:2532]|ENSG00000100448|ENST00000216336	584571	599669	754263	585654
ENSP00000361076;ENSP00000361071	2	56.51	RPL7A	0.880808	1.35429	1.12542	0.41512	0.258823	0.842085	0.502642	0.205741	0.357565	RPL7A|HGNC Symbol|ribosomal protein L7a [Source:HGNC Symbol;Acc:HGNC:10364]|ENSG00000148303|ENST00000323345	330696	291279	447859	372171
ENSP00000270142;ENSP00000374645	2	46.15	SOD1	1.0321	0.764156	1.01597	0.857273	0.136264	0.938205	0.654127	0.134909	0.388653	SOD1|HGNC Symbol|superoxide dismutase 1, soluble [Source:HGNC Symbol;Acc:HGNC:11179]|ENSG00000142168|ENST00000270142	456551	471206	348876	463842
ENSP00000244776;ENSP00000422380;ENSP00000423427	2	52.85	DEK	2.89017	2.23328	1.00644	0.000449413	0.00253537	0.947235	0.027134	0.0173521	0.390803	DEK|HGNC Symbol|DEK proto-oncogene [Source:HGNC Symbol;Acc:HGNC:2768]|ENSG00000124795|ENST00000244776	115409	333551	257741	116152
ENSP00000312367;ENSP00000357030;ENSP00000442845	2	53.17	CD84	0.997749	1.09683	0.995877	0.983361	0.53049	0.954307	0.681158	0.337805	0.39254	CD84|HGNC Symbol|CD84 molecule [Source:HGNC Symbol;Acc:HGNC:1704]|ENSG00000066294|ENST00000311224	493841	492729	541658	491805
ENSP00000279022;ENSP00000217313	2	253.63	MYL9	2.63818	1.97212	0.992569	0.00191476	0.00701601	0.96145	0.0483023	0.0251438	0.393874	MYL9|HGNC Symbol|myosin light chain 9 [Source:HGNC Symbol;Acc:HGNC:15754]|ENSG00000101335|ENST00000279022	371149	979159	731950	368391
ENSP00000354566	2	64.81	CD3E	0.887823	0.856188	0.939855	0.883913	0.817093	0.980675	0.659885	0.456539	0.398542	CD3E|HGNC Symbol|CD3e molecule, epsilon (CD3-TCR complex) [Source:HGNC Symbol;Acc:HGNC:1674]|ENSG00000198851|ENST00000361763	2.84342e+06	2.52445e+06	2.4345e+06	2.6724e+06
ENSP00000238081	2	384.46	YWHAQ	0.849778	1.02167	1.00084	0.274531	0.975295	0.999829	0.441449	0.508625	0.402311	YWHAQ|HGNC Symbol|tyrosine 3-monooxygenase/tryptophan 5-monooxygenase activation protein, theta [Source:HGNC Symbol;Acc:HGNC:12854]|ENSG00000134308|ENST00000238081	2.34139e+06	1.98966e+06	2.39212e+06	2.34335e+06
ENSP00000283206	1	16.13	TMEM87B	0.0113567	0	0	0.0342256	3.1738e-08	3.1738e-08	0.167043	1.65808e-05	1.2924e-05	TMEM87B|HGNC Symbol|transmembrane protein 87B [Source:HGNC Symbol;Acc:HGNC:25913]|ENSG00000153214|ENST00000283206	88780.4	1008.25	0	0
ENSP00000347897	1	14.2	RSL1D1	0.311503	0.213391	0	0.0172322	0.00237702	1.19542e-07	0.125714	0.0173521	2.43393e-05	RSL1D1|HGNC Symbol|ribosomal L1 domain containing 1 [Source:HGNC Symbol;Acc:HGNC:24534]|ENSG00000171490|ENST00000355674	58331.7	18170.5	12447.5	0
ENSP00000431858	1	24.71	CLINT1	0.839279	0.123673	0	0.920004	0.0876773	1.51863e-05	0.664205	0.10603	0.001439	CLINT1|HGNC Symbol|clathrin interactor 1 [Source:HGNC Symbol;Acc:HGNC:23186]|ENSG00000113282|ENST00000521047	369619	310213	45711.9	0
ENSP00000259396	1	26.33	ORM1	0.559678	0	0	0.169072	0.000229125	0.000229125	0.3639	0.00669904	0.00404609	ORM1|HGNC Symbol|orosomucoid 1 [Source:HGNC Symbol;Acc:HGNC:8498]|ENSG00000229314|ENST00000259396	35089.3	19638.7	0	0
ENSP00000355751;ENSP00000327988	1	126.17	THBS2	0.387697	0.469781	0	0.321996	0.693347	0.000326051	0.457296	0.409755	0.00404609	THBS2|HGNC Symbol|thrombospondin 2 [Source:HGNC Symbol;Acc:HGNC:11786]|ENSG00000186340|ENST00000366787	13241.5	5133.71	6220.62	0
ENSP00000305465	1	14.04	PDILT	0.860993	0.4353	0	0.526179	0.945541	0.000899045	0.550269	0.501221	0.00665635	PDILT|HGNC Symbol|protein disulfide isomerase-like, testis expressed [Source:HGNC Symbol;Acc:HGNC:27338]|ENSG00000169340|ENST00000302451	9991.62	8602.71	4349.35	0
ENSP00000265077	1	24.43	VCAN	0.299529	0.0496988	0.00058817	0.123734	0.115574	0.00551285	0.321599	0.123289	0.0126018	VCAN|HGNC Symbol|versican [Source:HGNC Symbol;Acc:HGNC:2464]|ENSG00000038427|ENST00000265077	64139.7	19211.7	3187.67	37.725
ENSP00000251645;ENSP00000246639;ENSP00000225899	1	167.19	KRT31	0.129266	0.0327798	0.0037491	0.735414	0.233061	0.039145	0.63042	0.190763	0.0439124	KRT31|HGNC Symbol|keratin 31, type I [Source:HGNC Symbol;Acc:HGNC:6448]|ENSG00000094796|ENST00000251645	1.92833e+06	249267	63210.2	7229.5
ENSP00000406924	1	26.2	PRPF40A	1.15766	0.103907	0.0139182	0.957157	0.00821469	0.0451892	0.673774	0.026991	0.0471832	PRPF40A|HGNC Symbol|pre-mRNA processing factor 40 homolog A [Source:HGNC Symbol;Acc:HGNC:16463]|ENSG00000196504|ENST00000448428	569073	658795	59130.9	7920.45
ENSP00000384823	1	14.25	FBXO11	0.463248	0.318424	0.0544497	0.00730205	0.00285219	0.000630185	0.0869151	0.0174576	0.00557863	FBXO11|HGNC Symbol|F-box protein 11 [Source:HGNC Symbol;Acc:HGNC:13590]|ENSG00000138081|ENST00000403359	187577	86894.6	59728.9	10213.5
ENSP00000345672	1	17.19	CTSB	0.966734	0.176813	0.0620273	0.858404	0.0202841	0.00453559	0.654127	0.0450936	0.0120389	CTSB|HGNC Symbol|cathepsin B [Source:HGNC Symbol;Acc:HGNC:2527]|ENSG00000164733|ENST00000353047	80377.3	77703.4	14211.7	4985.58
ENSP00000419037	1	14.13	PTK7	0.749798	0.352948	0.0680901	0.404185	0.0710633	0.00546313	0.500216	0.0954381	0.0126018	PTK7|HGNC Symbol|protein tyrosine kinase 7 (inactive) [Source:HGNC Symbol;Acc:HGNC:9618]|ENSG00000112655|ENST00000471863	76941.4	57690.5	27156.3	5238.94
ENSP00000348888	1	27.77	PIGR	0.72257	0.0742159	0.0693422	0.283633	0.000497827	0.0342874	0.44422	0.00772098	0.0400597	PIGR|HGNC Symbol|polymeric immunoglobulin receptor [Source:HGNC Symbol;Acc:HGNC:8968]|ENSG00000162896|ENST00000356495	96546.1	69761.3	7165.26	6694.72
ENSP00000324890	1	16.34	CD28	0.518526	0.386561	0.0782147	0.235477	0.0140609	0.0113514	0.414207	0.0365463	0.0200942	CD28|HGNC Symbol|CD28 molecule [Source:HGNC Symbol;Acc:HGNC:1653]|ENSG00000178562|ENST00000324106	88574.3	45928	34239.4	6927.81
ENSP00000342962	1	38.71	SERINC1	0.956375	0.851473	0.160223	0.802797	0.562367	0.00519869	0.647324	0.350592	0.0124403	SERINC1|HGNC Symbol|serine incorporator 1 [Source:HGNC Symbol;Acc:HGNC:13464]|ENSG00000111897|ENST00000339697	137658	131653	117212	22056.1
ENSP00000292609	1	28.69	PGLYRP2	0.515809	0.445892	0.211128	0.000684753	0.000180919	0.00419072	0.0365053	0.00640013	0.012031	PGLYRP2|HGNC Symbol|peptidoglycan recognition protein 2 [Source:HGNC Symbol;Acc:HGNC:30013]|ENSG00000161031|ENST00000292609	105194	54260.1	46905.2	22209.4
ENSP00000376818	1	26.43	STEAP3	1.20188	0.562076	0.218811	0.15603	0.0101177	0.0294041	0.348444	0.0303632	0.0368419	STEAP3|HGNC Symbol|STEAP3 metalloreductase [Source:HGNC Symbol;Acc:HGNC:24592]|ENSG00000115107|ENST00000393106	175563	211005	98679.8	38415.1
ENSP00000296027	1	26.81	CXCL5	0.736271	0.83188	0.284008	0.220685	0.277517	0.0123809	0.398143	0.215107	0.0209196	CXCL5|HGNC Symbol|chemokine (C-X-C motif) ligand 5 [Source:HGNC Symbol;Acc:HGNC:10642]|ENSG00000163735|ENST00000296027	66011.7	48602.5	54913.8	18747.8
ENSP00000417658	1	17.83	PTCHD3	0.495822	0.394086	0.295882	0.242638	0.082522	0.00794069	0.423578	0.104408	0.0157733	PTCHD3|HGNC Symbol|patched domain containing 3 [Source:HGNC Symbol;Acc:HGNC:24776]|ENSG00000182077|ENST00000438700	36406.4	18051.1	14347.3	10772
ENSP00000430242	1	23.12	SBSN	1.11039	0.324574	0.301826	0.968718	0.0234763	0.0115982	0.677469	0.0511027	0.0200974	SBSN|HGNC Symbol|suprabasin [Source:HGNC Symbol;Acc:HGNC:24950]|ENSG00000189001|ENST00000452271	44381.5	49280.9	14405.1	13395.5
ENSP00000263545	1	26.99	LUC7L2	0.514669	1.10544	0.322928	0.208457	0.41476	0.0295382	0.38941	0.286208	0.0368964	LUC7L2|HGNC Symbol|LUC7-like 2 pre-mRNA splicing factor [Source:HGNC Symbol;Acc:HGNC:21608]|ENSG00000146963|ENST00000263545	99741.3	51333.7	110259	32209.3
ENSP00000233714	1	26.33	LANCL1	0.993556	0.665559	0.324413	0.938528	0.0195901	0.0140375	0.670838	0.0441139	0.0225937	LANCL1|HGNC Symbol|LanC lantibiotic synthetase component C-like 1 (bacterial) [Source:HGNC Symbol;Acc:HGNC:6508]|ENSG00000115365|ENST00000233714	139569	138670	92891.7	45278.1
ENSP00000264613	1	25.27	CP	0.971814	0.645793	0.358177	0.903046	0.139069	0.0174336	0.664205	0.137341	0.0259092	CP|HGNC Symbol|ceruloplasmin (ferroxidase) [Source:HGNC Symbol;Acc:HGNC:2295]|ENSG00000047457|ENST00000264613	393444	382354	254083	140923
ENSP00000322061	1	14.95	C7	0.543675	0.533194	0.360884	0.00843128	0.00858569	0.00115266	0.0893433	0.0271842	0.00715976	C7|HGNC Symbol|complement component 7 [Source:HGNC Symbol;Acc:HGNC:1346]|ENSG00000112936|ENST00000313164	804624	437454	429020	290376
ENSP00000436464	1	14.76	DEPDC1	0.722388	0.649766	0.362081	0.148141	0.122671	0.00450427	0.338844	0.126904	0.0120389	DEPDC1|HGNC Symbol|DEP domain containing 1 [Source:HGNC Symbol;Acc:HGNC:22949]|ENSG00000024526|ENST00000489862	622458	449656	404452	225380
ENSP00000257468	1	14.32	UBQLN1	0.506436	0.477939	0.409991	0.106156	0.0478334	0.0240486	0.295314	0.0761146	0.0317948	UBQLN1|HGNC Symbol|ubiquilin 1 [Source:HGNC Symbol;Acc:HGNC:12508]|ENSG00000135018|ENST00000257468	1.03596e+06	524649	495128	424736
ENSP00000263368	1	52.73	BLVRB	0.554722	0.846332	0.425496	0.173575	0.150091	0.00371558	0.367684	0.145731	0.0113761	BLVRB|HGNC Symbol|biliverdin reductase B [Source:HGNC Symbol;Acc:HGNC:1063]|ENSG00000090013|ENST00000263368	190141	105476	160923	80904.4
ENSP00000365081	1	21.66	APOM	0.455637	0.489738	0.428034	0.00597827	0.000923224	0.000407106	0.0753319	0.0104901	0.00460492	APOM|HGNC Symbol|apolipoprotein M [Source:HGNC Symbol;Acc:HGNC:13916]|ENSG00000204444|ENST00000375916	4.74319e+06	2.16117e+06	2.32292e+06	2.03025e+06
ENSP00000362334	1	24.33	PSMB2	0.957626	0.631777	0.430636	0.729743	0.0188663	0.000571802	0.63042	0.0438797	0.00541495	PSMB2|HGNC Symbol|proteasome subunit beta 2 [Source:HGNC Symbol;Acc:HGNC:9539]|ENSG00000126067|ENST00000373237	100102	95860.2	63242.1	43107.4
ENSP00000215832	1	22.31	MAPK1	0.533864	0.458634	0.435434	0.0190008	0.00498012	0.00461288	0.129212	0.022131	0.0120389	MAPK1|HGNC Symbol|mitogen-activated protein kinase 1 [Source:HGNC Symbol;Acc:HGNC:6871]|ENSG00000100030|ENST00000215832	306854	163819	140734	133615
ENSP00000254722	1	27.65	SERPINF1	0.569249	0.871569	0.446149	0.22641	0.134242	0.00478384	0.403378	0.134095	0.0120698	SERPINF1|HGNC Symbol|serpin peptidase inhibitor, clade F (alpha-2 antiplasmin, pigment epithelium derived factor), member 1 [Source:HGNC Symbol;Acc:HGNC:8824]|ENSG00000132386|ENST00000254722	70175.6	39947.4	61162.9	31308.8
ENSP00000265052	1	27.4	MGLL	0.704577	1.1863	0.446363	0.105937	0.190806	0.019464	0.295314	0.170982	0.0277129	MGLL|HGNC Symbol|monoglyceride lipase [Source:HGNC Symbol;Acc:HGNC:17038]|ENSG00000074416|ENST00000265052	106704	75181.2	126583	47628.7
ENSP00000278222	1	25.84	SAA4	0.783008	0.974716	0.462291	0.351621	0.95582	0.00699839	0.470992	0.50534	0.0144869	SAA4|HGNC Symbol|serum amyloid A4, constitutive [Source:HGNC Symbol;Acc:HGNC:10516]|ENSG00000148965|ENST00000278222	1.34003e+06	1.04925e+06	1.30615e+06	619483
ENSP00000468032	1	21.35	SARM1	0.55829	0.666284	0.466768	0.0148962	0.00521051	0.000980875	0.114709	0.022131	0.00688657	SARM1|HGNC Symbol|sterile alpha and TIR motif containing 1 [Source:HGNC Symbol;Acc:HGNC:17074]|ENSG00000004139|ENST00000585482	2.98403e+07	1.66595e+07	1.98821e+07	1.39285e+07
ENSP00000218340	1	21.86	RP2	1.27064	1.54884	0.491721	0.287679	0.0672817	0.0304556	0.446032	0.0927435	0.0376954	RP2|HGNC Symbol|retinitis pigmentosa 2 (X-linked recessive) [Source:HGNC Symbol;Acc:HGNC:10274]|ENSG00000102218|ENST00000218340	61123.9	77666.8	94671	30055.9
ENSP00000294189	1	22.95	RPL29	0.554484	0.736384	0.545636	0.0573071	0.00377104	0.0026371	0.226953	0.020103	0.00972171	RPL29|HGNC Symbol|ribosomal protein L29 [Source:HGNC Symbol;Acc:HGNC:10331]|ENSG00000162244|ENST00000294189	348768	193386	256827	190300
ENSP00000477914	1	51.85	HLA-DRB4	0.645568	0.44483	0.59262	0.044041	0.00225632	0.0191368	0.191043	0.0173027	0.0274668	HLA-DRB4|HGNC Symbol|major histocompatibility complex, class II, DR beta 4 [Source:HGNC Symbol;Acc:HGNC:4952]|ENSG00000227826|ENST00000618380	909088	586878	404389	538743
ENSP00000421626	1	42.69	SEPP1	0.615078	0.596585	0.602644	0.00342894	0.00268868	0.00649711	0.0564114	0.0173521	0.0139983	SEPP1|HGNC Symbol|selenoprotein P, plasma, 1 [Source:HGNC Symbol;Acc:HGNC:10751]|ENSG00000250722|ENST00000514218	441256	271407	263247	265920
ENSP00000431874	1	23.14	HYOU1	1.22592	0.601988	0.609426	0.94344	0.000478645	0.022366	0.67092	0.00772098	0.0300582	HYOU1|HGNC Symbol|hypoxia up-regulated 1 [Source:HGNC Symbol;Acc:HGNC:16931]|ENSG00000149428|ENST00000530473	155576	190724	93655.2	94812.4
ENSP00000340889	1	26.5	PRSS3	0.847539	0.577629	0.614927	0.265622	0.0106374	0.0155532	0.437268	0.031397	0.0243592	PRSS3|HGNC Symbol|protease, serine 3 [Source:HGNC Symbol;Acc:HGNC:9486]|ENSG00000010438|ENST00000342836	8.39438e+06	7.11456e+06	4.84884e+06	5.16193e+06
ENSP00000379676	1	19.99	PSMA1	1.03391	0.896415	0.63178	0.814094	0.551107	0.0187355	0.647324	0.346049	0.0273031	PSMA1|HGNC Symbol|proteasome subunit alpha 1 [Source:HGNC Symbol;Acc:HGNC:9530]|ENSG00000129084|ENST00000396394	177193	183202	158839	111947
ENSP00000223642	1	26.09	C5	0.941833	0.766467	0.640199	0.604184	0.042818	0.000841654	0.584004	0.0696863	0.00634683	C5|HGNC Symbol|complement component 5 [Source:HGNC Symbol;Acc:HGNC:1331]|ENSG00000106804|ENST00000223642	365117	343879	279850	233747
ENSP00000308541	1	17.47	F2	0.755562	0.793695	0.646205	0.258078	0.227145	0.0477957	0.429799	0.188061	0.0490693	F2|HGNC Symbol|coagulation factor II (thrombin) [Source:HGNC Symbol;Acc:HGNC:3535]|ENSG00000180210|ENST00000311907	127831	96584.6	101459	82605.3
ENSP00000377696	1	16.95	NIT2	1.11704	0.518337	0.647215	0.786563	0.00844611	0.00168407	0.647324	0.0271842	0.00816391	NIT2|HGNC Symbol|nitrilase family member 2 [Source:HGNC Symbol;Acc:HGNC:29878]|ENSG00000114021|ENST00000394140	151580	169320	78569.5	98104.8
ENSP00000317714	1	19.88	STX4	0.567311	0.700259	0.65296	0.00183567	0.0138083	0.00634376	0.0483023	0.0362504	0.0139154	STX4|HGNC Symbol|syntaxin 4 [Source:HGNC Symbol;Acc:HGNC:11439]|ENSG00000103496|ENST00000313843	2.49813e+09	1.41722e+09	1.74933e+09	1.63118e+09
ENSP00000448562	1	25.85	KRT78	0.994646	0.426928	0.65681	0.811342	0.000313567	0.00505477	0.647324	0.00718431	0.0123583	KRT78|HGNC Symbol|keratin 78, type II [Source:HGNC Symbol;Acc:HGNC:28926]|ENSG00000170423|ENST00000547920	2.52114e+07	2.50764e+07	1.07634e+07	1.65591e+07
ENSP00000309432	1	16.7	FAM134C	0.955296	0.858871	0.68344	0.811113	0.416535	0.0399589	0.647324	0.286705	0.0442631	FAM134C|HGNC Symbol|family with sequence similarity 134 member C [Source:HGNC Symbol;Acc:HGNC:27258]|ENSG00000141699|ENST00000309428	443289	423472	380728	302962
ENSP00000227525	1	26.79	TMEM109	0.984793	0.808095	0.689919	0.847931	0.101158	0.0124345	0.652491	0.114638	0.0209233	TMEM109|HGNC Symbol|transmembrane protein 109 [Source:HGNC Symbol;Acc:HGNC:28771]|ENSG00000110108|ENST00000227525	278395	274161	224969	192070
ENSP00000223210	1	20.38	ZNF862	0.457435	0.810569	0.713346	0.00100449	0.112786	0.01867	0.0378784	0.122151	0.0273031	ZNF862|HGNC Symbol|zinc finger protein 862 [Source:HGNC Symbol;Acc:HGNC:34519]|ENSG00000106479|ENST00000223210	667557	305364	541101	476199
ENSP00000399168;ENSP00000405931	1	358.7	HLA-B	0.498426	1.10733	0.713903	0.000115697	0.112748	0.00184296	0.0114549	0.122151	0.00819033	HLA-B|HGNC Symbol|major histocompatibility complex, class I, B [Source:HGNC Symbol;Acc:HGNC:4932]|ENSG00000234745|ENST00000412585	3.35118e+06	1.67031e+06	3.71084e+06	2.39242e+06
ENSP00000473980	1	16.79	MRPL37	0.631547	0.7998	0.808822	0.00523579	0.0033608	0.00415046	0.0697822	0.0184818	0.012031	MRPL37|HGNC Symbol|mitochondrial ribosomal protein L37 [Source:HGNC Symbol;Acc:HGNC:14034]|ENSG00000116221|ENST00000605337	1.22334e+09	7.72597e+08	9.78428e+08	9.89466e+08
ENSP00000310928	1	14.26	PPARD	1.01727	1.09857	0.847246	0.965464	0.136348	0.00976178	0.676558	0.134909	0.0182343	PPARD|HGNC Symbol|peroxisome proliferator-activated receptor delta [Source:HGNC Symbol;Acc:HGNC:9235]|ENSG00000112033|ENST00000311565	534766	544000	587479	453078
ENSP00000351536	1	13.07	QSOX2	1.21403	1.28996	1.1557	0.301883	0.0357101	0.0388559	0.449895	0.0639264	0.0437321	QSOX2|HGNC Symbol|quiescin sulfhydryl oxidase 2 [Source:HGNC Symbol;Acc:HGNC:30249]|ENSG00000165661|ENST00000358701	372256	451930	480194	430216
ENSP00000355250	1	13.19	KIAA0753	1.05229	1.23171	1.17327	0.657995	0.0310443	0.0360413	0.604006	0.0600681	0.0414586	KIAA0753|HGNC Symbol|KIAA0753 [Source:HGNC Symbol;Acc:HGNC:29110]|ENSG00000198920|ENST00000361413	1.01559e+06	1.06869e+06	1.25091e+06	1.19155e+06
ENSP00000439189;ENSP00000350052;ENSP00000392718;ENSP00000387176;ENSP00000340610	1	489.58	POTEE	1.14398	1.23005	1.25785	0.332814	0.0456525	0.0233735	0.464099	0.0731598	0.0311042	POTEE|HGNC Symbol|POTE ankyrin domain family member E [Source:HGNC Symbol;Acc:HGNC:33895]|ENSG00000188219|ENST00000356920	2.19939e+06	2.51607e+06	2.70536e+06	2.7665e+06
ENSP00000278927	1	18.6	ESAM	0.72088	1.13966	1.30538	0.0186236	0.134016	0.0402186	0.129212	0.134095	0.0442631	ESAM|HGNC Symbol|endothelial cell adhesion molecule [Source:HGNC Symbol;Acc:HGNC:17474]|ENSG00000149564|ENST00000278927	536568	386801	611504	700426
ENSP00000300935	1	168.88	RAB8A	0.96079	1.10912	1.31838	0.736115	0.379647	0.0220633	0.63042	0.269481	0.0299479	RAB8A|HGNC Symbol|RAB8A, member RAS oncogene family [Source:HGNC Symbol;Acc:HGNC:7007]|ENSG00000167461|ENST00000300935	458187	440222	508186	604063
ENSP00000358528	1	27	TSPAN2	0.93896	1.32821	1.37193	0.669328	0.0203852	0.0187738	0.608502	0.0451263	0.0273031	TSPAN2|HGNC Symbol|tetraspanin 2 [Source:HGNC Symbol;Acc:HGNC:20659]|ENSG00000134198|ENST00000369515	291003	273241	386513	399236
ENSP00000423313	1	13.07	GALNTL6	0.850017	1.37169	1.39291	0.390001	0.0407487	0.012619	0.494554	0.0693427	0.0211464	GALNTL6|HGNC Symbol|polypeptide N-acetylgalactosaminyltransferase-like 6 [Source:HGNC Symbol;Acc:HGNC:33844]|ENSG00000174473|ENST00000506823	234022	198923	321006	325972
ENSP00000365505	1	25.67	PLP2	1.15192	1.22114	1.45408	0.336039	0.0866089	0.0136423	0.467587	0.105644	0.0222182	PLP2|HGNC Symbol|proteolipid protein 2 (colonic epithelium-enriched) [Source:HGNC Symbol;Acc:HGNC:9087]|ENSG00000102007|ENST00000376327	940965	1.08391e+06	1.14905e+06	1.36823e+06
ENSP00000303242;ENSP00000480700;ENSP00000317697;ENSP00000428503;ENSP00000428413;ENSP00000296181;ENSP00000380944;ENSP00000428125	1	940.89	ITGB2	1.18693	1.05833	1.45815	0.0320848	0.341398	0.00462735	0.160793	0.250852	0.0120389	ITGB2|HGNC Symbol|integrin subunit beta 2 [Source:HGNC Symbol;Acc:HGNC:6155]|ENSG00000160255|ENST00000302347	818256	971210	865986	1.19314e+06
ENSP00000264728	1	26.87	TMEM40	1.27088	1.55398	1.46616	0.157333	0.00121426	0.00124514	0.348444	0.0123209	0.00724333	TMEM40|HGNC Symbol|transmembrane protein 40 [Source:HGNC Symbol;Acc:HGNC:25620]|ENSG00000088726|ENST00000264728	563491	716130	875652	826169
ENSP00000460849	1	7.08	PRPF8	1.28422	0.9511	1.48086	0.22049	0.741363	0.0491699	0.398143	0.427965	0.0496835	PRPF8|HGNC Symbol|pre-mRNA processing factor 8 [Source:HGNC Symbol;Acc:HGNC:17340]|ENSG00000174231|ENST00000573725	162416	208579	154474	240517
ENSP00000235835	1	21.04	AKR7A2	1.28928	1.44401	1.49716	0.270147	0.00160908	0.00095289	0.438042	0.0140104	0.00684318	AKR7A2|HGNC Symbol|aldo-keto reductase family 7, member A2 [Source:HGNC Symbol;Acc:HGNC:389]|ENSG00000053371|ENST00000235835	69738.9	89913	100704	104410
ENSP00000354394	1	30.68	STAT1	0.924523	1.521	1.53978	0.6019	0.0156601	0.019785	0.584004	0.0392232	0.0280719	STAT1|HGNC Symbol|signal transducer and activator of transcription 1 [Source:HGNC Symbol;Acc:HGNC:11362]|ENSG00000115415|ENST00000361099	73816.7	68245.3	112275	113661
ENSP00000372582;ENSP00000412855	1	104.27	HLA-DPB1	1.01779	0.550979	1.55085	0.953789	0.00725381	0.00448377	0.67368	0.0253311	0.0120389	HLA-DPB1|HGNC Symbol|major histocompatibility complex, class II, DP beta 1 [Source:HGNC Symbol;Acc:HGNC:4940]|ENSG00000230708|ENST00000383102	498872	507746	274868	773677
ENSP00000325240	1	25.38	LASP1	1.16672	1.82034	1.58205	0.421617	0.00414956	0.00337899	0.504667	0.0203779	0.0109029	LASP1|HGNC Symbol|LIM and SH3 protein 1 [Source:HGNC Symbol;Acc:HGNC:6513]|ENSG00000002834|ENST00000318008	71384	83284.9	129943	112933
ENSP00000415271	1	24.3	SRI	1.3515	1.28136	1.6556	0.0607174	0.0718589	0.0113307	0.22959	0.0960129	0.0200942	SRI|HGNC Symbol|sorcin [Source:HGNC Symbol;Acc:HGNC:11292]|ENSG00000075142|ENST00000457606	195187	263794	250105	323151
ENSP00000314348	1	14.17	DDX10	1.48548	1.35378	1.66108	0.0252152	0.30941	0.0388769	0.145629	0.232917	0.0437321	DDX10|HGNC Symbol|DEAD (Asp-Glu-Ala-Asp) box polypeptide 10 [Source:HGNC Symbol;Acc:HGNC:2735]|ENSG00000178105|ENST00000322536	40575	60273.2	54929.6	67398.1
ENSP00000312625	1	14.39	HP1BP3	0.463281	0.919182	1.68476	0.216173	0.655954	0.0153218	0.396993	0.393442	0.0242337	HP1BP3|HGNC Symbol|heterochromatin protein 1, binding protein 3 [Source:HGNC Symbol;Acc:HGNC:24973]|ENSG00000127483|ENST00000312239	64316.9	29796.8	59118.9	108358
ENSP00000228434	1	25.74	CD69	1.03921	1.29493	1.69064	0.957601	0.0868385	0.0214339	0.673774	0.105644	0.0295867	CD69|HGNC Symbol|CD69 molecule [Source:HGNC Symbol;Acc:HGNC:1694]|ENSG00000110848|ENST00000228434	84224.7	87526.8	109065	142394
ENSP00000263033	1	23.37	SYTL4	1.37963	1.52142	1.69637	0.424117	0.0603453	0.00759818	0.505576	0.0881404	0.0153558	SYTL4|HGNC Symbol|synaptotagmin like 4 [Source:HGNC Symbol;Acc:HGNC:15588]|ENSG00000102362|ENST00000263033	41756	57607.6	63528.4	70833.4
ENSP00000356520	1	26.88	DHX9	0.743698	2.15245	1.72088	0.412652	0.0145297	0.0350925	0.502642	0.0373927	0.0407121	DHX9|HGNC Symbol|DEAH (Asp-Glu-Ala-His) box helicase 9 [Source:HGNC Symbol;Acc:HGNC:2750]|ENSG00000135829|ENST00000367549	25483.7	18952.2	54852.4	43854.4
ENSP00000225777	1	18.43	SYNGR2	1.9376	1.90816	1.72141	0.0128979	0.00542044	0.00196865	0.107197	0.022837	0.00827798	SYNGR2|HGNC Symbol|synaptogyrin 2 [Source:HGNC Symbol;Acc:HGNC:11499]|ENSG00000108639|ENST00000225777	256357	496717	489171	441297
ENSP00000222690;ENSP00000340708	1	73.3	H2AFV	0.89071	0.919464	1.72401	0.535161	0.611191	0.0472499	0.552958	0.373272	0.0487104	H2AFV|HGNC Symbol|H2A histone family member V [Source:HGNC Symbol;Acc:HGNC:20664]|ENSG00000105968|ENST00000222690	249649	222365	229544	430397
ENSP00000216218	1	52.93	ST13	1.04525	1.43428	1.75011	0.874641	0.0314105	0.00095789	0.659885	0.0603297	0.00684318	ST13|HGNC Symbol|suppression of tumorigenicity 13 (colon carcinoma) (Hsp70 interacting protein) [Source:HGNC Symbol;Acc:HGNC:11343]|ENSG00000100380|ENST00000216218	97184	101581	139389	170083
ENSP00000215754	1	24.68	MIF	1.45491	1.63129	1.7751	0.00322188	0.0175204	0.0222102	0.0564114	0.0416051	0.0300471	MIF|HGNC Symbol|macrophage migration inhibitory factor (glycosylation-inhibiting factor) [Source:HGNC Symbol;Acc:HGNC:7097]|ENSG00000240972|ENST00000215754	149951	218166	244615	266178
ENSP00000416248	1	16.21	TDRD12	1.31763	1.38086	1.77852	0.24542	0.0100063	0.00101585	0.424161	0.0303632	0.00689439	TDRD12|HGNC Symbol|tudor domain containing 12 [Source:HGNC Symbol;Acc:HGNC:25044]|ENSG00000173809|ENST00000444215	515865	679720	712340	917476
ENSP00000233114	1	26.6	MDH1	1.15212	1.54798	1.79394	0.324573	0.00709881	0.0098266	0.459074	0.0252287	0.0182716	MDH1|HGNC Symbol|malate dehydrogenase 1 [Source:HGNC Symbol;Acc:HGNC:6970]|ENSG00000014641|ENST00000233114	268463	309302	415577	481606
ENSP00000359679	1	23.46	GNG5	1.05208	1.27675	1.81862	0.712314	0.0930403	0.00190019	0.628664	0.109229	0.00819033	GNG5|HGNC Symbol|guanine nucleotide binding protein (G protein), gamma 5 [Source:HGNC Symbol;Acc:HGNC:4408]|ENSG00000174021|ENST00000370645	318802	335404	407029	579780
ENSP00000240139	1	22.6	PPP3CC	1.20693	1.20685	1.81868	0.51204	0.355298	0.0339987	0.542952	0.257802	0.0400411	PPP3CC|HGNC Symbol|protein phosphatase 3, catalytic subunit, gamma isozyme [Source:HGNC Symbol;Acc:HGNC:9316]|ENSG00000120910|ENST00000240139	150960	182199	182187	274548
ENSP00000248923	1	17.98	GGT1	0.990268	1.05198	1.91144	0.914694	0.626619	0.00900783	0.664205	0.380212	0.0173163	GGT1|HGNC Symbol|gamma-glutamyltransferase 1 [Source:HGNC Symbol;Acc:HGNC:4250]|ENSG00000100031|ENST00000248923	64614	63985.2	67972.8	123506
ENSP00000430420	1	552.84	ANXA6	0.828114	1.47615	1.91803	0.326393	0.0348	0.00636129	0.460635	0.0635681	0.0139154	ANXA6|HGNC Symbol|annexin A6 [Source:HGNC Symbol;Acc:HGNC:544]|ENSG00000197043|ENST00000521512	839417	695133	1.2391e+06	1.61003e+06
ENSP00000256935	1	25.78	DOCK2	0.776928	1.46495	1.91949	0.0911223	0.449287	0.032936	0.274576	0.29977	0.039469	DOCK2|HGNC Symbol|dedicator of cytokinesis 2 [Source:HGNC Symbol;Acc:HGNC:2988]|ENSG00000134516|ENST00000256935	35542.5	27613.9	52068.1	68223.5
ENSP00000319476	1	24.9	ICOS	0.829881	0.995641	1.93199	0.283946	0.972228	0.00582841	0.44422	0.508142	0.0131126	ICOS|HGNC Symbol|inducible T-cell co-stimulator [Source:HGNC Symbol;Acc:HGNC:5351]|ENSG00000163600|ENST00000316386	91957	76313.4	91556.1	177660
ENSP00000292067	1	18.55	JAML	1.41262	1.72245	1.94303	0.134093	0.00331612	0.00283058	0.327866	0.0184301	0.0100229	JAML|HGNC Symbol|junction adhesion molecule like [Source:HGNC Symbol;Acc:HGNC:19084]|ENSG00000160593|ENST00000292067	164665	232608	283628	319949
ENSP00000267205	1	26.38	RHOF	1.11483	1.37757	1.99826	0.877274	0.0715637	0.00142875	0.659885	0.0958636	0.00736456	RHOF|HGNC Symbol|ras homolog family member F (in filopodia) [Source:HGNC Symbol;Acc:HGNC:15703]|ENSG00000139725|ENST00000267205	64281.2	71662.9	88551.6	128451
ENSP00000461006	1	36.8	ITGAL	1.07456	1.13922	2.03161	0.451914	0.190667	0.00540905	0.51649	0.170982	0.0125864	ITGAL|HGNC Symbol|integrin subunit alpha L [Source:HGNC Symbol;Acc:HGNC:6148]|ENSG00000005844|ENST00000569725	457728	491855	521451	929926
ENSP00000360184	1	24.68	TM9SF3	3.07009	3.11935	2.05742	0.0235688	0.00850557	0.0419826	0.141459	0.0271842	0.0451074	TM9SF3|HGNC Symbol|transmembrane 9 superfamily member 3 [Source:HGNC Symbol;Acc:HGNC:21529]|ENSG00000077147|ENST00000371142	28368.1	87092.4	88489.8	58365
ENSP00000400842;ENSP00000399675;ENSP00000436637;ENSP00000392099;ENSP00000391250;ENSP00000365817;ENSP00000365412;ENSP00000433409	1	368.6	HLA-B	1.06493	1.05985	2.06821	0.661902	0.560133	0.00142166	0.605188	0.349616	0.00736456	HLA-B|HGNC Symbol|major histocompatibility complex, class I, B [Source:HGNC Symbol;Acc:HGNC:4932]|ENSG00000223532|ENST00000425848	1.10881e+06	1.1808e+06	1.17517e+06	2.29324e+06
ENSP00000463393	1	20.48	SEC22B	2.18981	1.77762	2.15949	0.0178033	0.0182915	0.00528518	0.126308	0.0432397	0.0124403	SEC22B|HGNC Symbol|SEC22 homolog B, vesicle trafficking protein (gene/pseudogene) [Source:HGNC Symbol;Acc:HGNC:10700]|ENSG00000265808|ENST00000578049	22139.6	48481.6	39355.9	47810.2
ENSP00000353731	1	24.29	DPP4	0.854177	1.30933	2.214	0.0431446	0.00324798	0.0209006	0.191043	0.0182455	0.0290393	DPP4|HGNC Symbol|dipeptidyl-peptidase 4 [Source:HGNC Symbol;Acc:HGNC:3009]|ENSG00000197635|ENST00000360534	1.16082e+06	991543	1.5199e+06	2.57005e+06
ENSP00000233468	1	26.42	SF3B6	1.92632	2.75053	2.36972	0.0282304	0.00950056	0.0408849	0.151999	0.0297207	0.0445152	SF3B6|HGNC Symbol|splicing factor 3b subunit 6 [Source:HGNC Symbol;Acc:HGNC:30096]|ENSG00000115128|ENST00000233468	26663	51361.5	73337.4	63184
ENSP00000348099	1	19.24	PDLIM7	1.01389	0.873436	2.42951	0.911529	0.792446	0.0382911	0.664205	0.447563	0.0434331	PDLIM7|HGNC Symbol|PDZ and LIM domain 7 [Source:HGNC Symbol;Acc:HGNC:22958]|ENSG00000196923|ENST00000355841	72629.5	73638.5	63437.2	176454
ENSP00000374484	1	23.08	TMEM87A	1.71777	3.09591	2.66554	0.197002	0.000617364	0.0111488	0.386382	0.00826994	0.020088	TMEM87A|HGNC Symbol|transmembrane protein 87A [Source:HGNC Symbol;Acc:HGNC:24522]|ENSG00000103978|ENST00000389834	21681	37242.9	67122.4	57791.5
ENSP00000346694	1	26.48	HNRNPA2B1	1.33144	1.92036	2.76697	0.0458602	0.00669425	0.00177389	0.194991	0.0249804	0.00819033	HNRNPA2B1|HGNC Symbol|heterogeneous nuclear ribonucleoprotein A2/B1 [Source:HGNC Symbol;Acc:HGNC:5033]|ENSG00000122566|ENST00000354667	88379.4	117672	169720	244543
ENSP00000368567	1	24.46	TNFRSF18	1.05144	1.03612	2.90043	0.950382	0.793681	0.000306315	0.67368	0.447776	0.00404609	TNFRSF18|HGNC Symbol|tumor necrosis factor receptor superfamily member 18 [Source:HGNC Symbol;Acc:HGNC:11914]|ENSG00000186891|ENST00000379265	123827	130196	128300	359153
ENSP00000298527	1	62.17	CLEC1B	0.877558	1.51706	2.97825	0.476491	0.0413274	0.00207984	0.527529	0.069649	0.00830324	CLEC1B|HGNC Symbol|C-type lectin domain family 1 member B [Source:HGNC Symbol;Acc:HGNC:24356]|ENSG00000165682|ENST00000298527	154401	135496	234236	459846
ENSP00000268099	1	26.32	SCAMP2	7.91744	3.85923	3.28572	0.0175202	0.0350054	0.045014	0.126308	0.0637205	0.0471211	SCAMP2|HGNC Symbol|secretory carrier membrane protein 2 [Source:HGNC Symbol;Acc:HGNC:10564]|ENSG00000140497|ENST00000268099	23809.1	188507	91884.7	78230.1
ENSP00000300737	1	20.89	STIM1	1.48854	2.64547	3.39573	0.10728	0.0019131	0.00526866	0.2958	0.0153963	0.0124403	STIM1|HGNC Symbol|stromal interaction molecule 1 [Source:HGNC Symbol;Acc:HGNC:11386]|ENSG00000167323|ENST00000300737	12441.7	18520	32914.1	42248.6
ENSP00000325074	1	26.59	PPP2R2A	1.42603	4.72068	3.77588	0.0868056	0.0239111	0.00119351	0.267381	0.0514067	0.00715976	PPP2R2A|HGNC Symbol|protein phosphatase 2 regulatory subunit B, alpha [Source:HGNC Symbol;Acc:HGNC:9304]|ENSG00000221914|ENST00000315985	26503.7	37794.9	125115	100075
ENSP00000205061	1	26.36	GLG1	9.39891	5.93867	4.13541	0.00332488	0.00702682	0.0159731	0.0564114	0.0251438	0.0245448	GLG1|HGNC Symbol|golgi glycoprotein 1 [Source:HGNC Symbol;Acc:HGNC:4316]|ENSG00000090863|ENST00000205061	9124.21	85757.6	54185.7	37732.3
ENSP00000234038	1	25.45	PPP1R7	1.25595	2.44169	4.16647	0.38443	0.06784	0.00680925	0.494359	0.0927787	0.0143668	PPP1R7|HGNC Symbol|protein phosphatase 1 regulatory subunit 7 [Source:HGNC Symbol;Acc:HGNC:9295]|ENSG00000115685|ENST00000234038	31375.7	39406.2	76609.6	130726
ENSP00000217402	1	25.51	CHMP4B	2.13589	2.67027	4.20444	0.0128505	0.0134089	0.00170816	0.107197	0.0357407	0.00818325	CHMP4B|HGNC Symbol|charged multivesicular body protein 4B [Source:HGNC Symbol;Acc:HGNC:16171]|ENSG00000101421|ENST00000217402	26120.1	55789.6	69747.6	109820
ENSP00000367851	1	52.05	CYBB	1.37681	1.65992	4.36285	0.244914	0.122155	0.0115545	0.424161	0.126873	0.0200974	CYBB|HGNC Symbol|cytochrome b-245, beta polypeptide [Source:HGNC Symbol;Acc:HGNC:2578]|ENSG00000165168|ENST00000378588	35976.3	49532.6	59717.7	156959
ENSP00000249923	1	27.15	COPB1	1.18906	1.64851	4.95213	0.423486	0.0784636	0.00765511	0.505576	0.102223	0.0153558	COPB1|HGNC Symbol|coatomer protein complex subunit beta 1 [Source:HGNC Symbol;Acc:HGNC:2231]|ENSG00000129083|ENST00000249923	29645.5	35250.3	48870.8	146808
ENSP00000046794	1	27.28	LCP2	1.12047	4.30582	5.2913	0.488791	0.000517267	0.00188465	0.532637	0.00772098	0.00819033	LCP2|HGNC Symbol|lymphocyte cytosolic protein 2 [Source:HGNC Symbol;Acc:HGNC:6529]|ENSG00000043462|ENST00000046794	56752.2	63589.3	244364	300293
ENSP00000317674	1	15	APOL1	1.80952	2.56918	5.33437	0.0169698	0.000376595	0.000267153	0.125714	0.00728679	0.00404609	APOL1|HGNC Symbol|apolipoprotein L1 [Source:HGNC Symbol;Acc:HGNC:618]|ENSG00000100342|ENST00000319136	301465	545506	774516	1.60812e+06
ENSP00000303373;ENSP00000297012;ENSP00000440902;ENSP00000332790	1	101.52	HIST1H2AE	1.40696	3.43603	5.69598	0.210975	0.0237052	0.00052973	0.39138	0.0513869	0.00526123	HIST1H2AE|HGNC Symbol|histone cluster 1, H2ae [Source:HGNC Symbol;Acc:HGNC:4724]|ENSG00000277075|ENST00000303910	745524	1.04892e+06	2.56165e+06	4.24649e+06
ENSP00000265523	1	26.4	BLVRA	9.12463	4.94716	5.86265	0.00839666	0.0127287	0.0090782	0.0893433	0.0348157	0.0173555	BLVRA|HGNC Symbol|biliverdin reductase A [Source:HGNC Symbol;Acc:HGNC:1062]|ENSG00000106605|ENST00000265523	10800.5	98550.9	53432	63319.8
ENSP00000378392	1	26.39	PSAP	3.63997	6.41074	6.12344	0.00958822	0.000250326	0.000687401	0.0922935	0.00669904	0.00571257	PSAP|HGNC Symbol|prosaposin [Source:HGNC Symbol;Acc:HGNC:9498]|ENSG00000197746|ENST00000394934	23802.5	86640.6	152592	145754
ENSP00000301948	1	26.56	MECP2	0.849681	3.04117	6.22615	0.622447	0.00763546	0.00142102	0.591213	0.0254075	0.00736456	MECP2|HGNC Symbol|methyl-CpG binding protein 2 [Source:HGNC Symbol;Acc:HGNC:6990]|ENSG00000169057|ENST00000303391	124980	106194	380087	778146
ENSP00000336702	1	26.85	EIF5A	1.06057	1.48621	6.23721	0.905752	0.155557	0.0342465	0.664205	0.14885	0.0400597	EIF5A|HGNC Symbol|eukaryotic translation initiation factor 5A [Source:HGNC Symbol;Acc:HGNC:3300]|ENSG00000132507|ENST00000336452	27114.1	28756.3	40297.3	169116
ENSP00000274456	1	68.71	TNFAIP8	0.797521	2.36804	7.40204	0.188959	0.203377	0.00117593	0.378492	0.176581	0.00715976	TNFAIP8|HGNC Symbol|TNF alpha induced protein 8 [Source:HGNC Symbol;Acc:HGNC:17260]|ENSG00000145779|ENST00000274456	93611.4	74657.1	221676	692915
ENSP00000261574	1	21.85	IPO5	1.39915	3.24644	8.0759	0.327142	0.0890693	0.000180662	0.460635	0.106971	0.00404609	IPO5|HGNC Symbol|importin 5 [Source:HGNC Symbol;Acc:HGNC:6402]|ENSG00000065150|ENST00000261574	11666.7	16323.5	37875.1	94218.7
ENSP00000318822	1	30.77	BID	5.62312	9.63597	8.12578	0.00171132	2.95746e-05	0.000525763	0.0483023	0.00333451	0.00526123	BID|HGNC Symbol|BH3 interacting domain death agonist [Source:HGNC Symbol;Acc:HGNC:1050]|ENSG00000015475|ENST00000317361	14286.6	80335.5	137666	116090
ENSP00000256594	1	26.2	GSTM3	1.18819	15.8024	9.11696	0.848776	5.06641e-05	0.00155714	0.652491	0.00333451	0.00773269	GSTM3|HGNC Symbol|glutathione S-transferase mu 3 (brain) [Source:HGNC Symbol;Acc:HGNC:4635]|ENSG00000134202|ENST00000256594	2037.81	2421.3	32202.2	18578.6
ENSP00000300413	1	20.75	SNRPD1	4.22959	12.8893	9.73089	0.664571	0.00367153	0.0062739	0.606828	0.0197743	0.0139154	SNRPD1|HGNC Symbol|small nuclear ribonucleoprotein D1 polypeptide [Source:HGNC Symbol;Acc:HGNC:11158]|ENSG00000167088|ENST00000300413	6565.53	27769.5	84625.1	63888.4
ENSP00000482315;ENSP00000478115;ENSP00000484708;ENSP00000481704	1	96.25	AP2B1	0.90267	4.59665	13.1088	0.710216	0.0856434	0.000152907	0.628664	0.105644	0.00389157	AP2B1|HGNC Symbol|adaptor related protein complex 2, beta 1 subunit [Source:HGNC Symbol;Acc:HGNC:563]|ENSG00000006125|ENST00000621914	17130.5	15463.2	78743	224560
ENSP00000265070	1	31.59	GOLPH3	1.68024	19.56	17.8323	0.794745	0.000316291	0.000372265	0.647324	0.00718431	0.00433113	GOLPH3|HGNC Symbol|golgi phosphoprotein 3 (coat-protein) [Source:HGNC Symbol;Acc:HGNC:15452]|ENSG00000113384|ENST00000265070	3443.51	5785.93	67355.1	61405.6
ENSP00000272227	1	22.87	PDIA6	1.35442	22.6092	23.7213	0.801129	0.000955084	0.00117315	0.647324	0.0105311	0.00715976	PDIA6|HGNC Symbol|protein disulfide isomerase family A member 6 [Source:HGNC Symbol;Acc:HGNC:30168]|ENSG00000143870|ENST00000272227	3961.34	5365.29	89562.8	93968
ENSP00000338864	1	26.47	RASGRP2	1.35664	106.073	40.493	0.527203	0.00405557	0.0271605	0.550269	0.0203779	0.034804	RASGRP2|HGNC Symbol|RAS guanyl releasing protein 2 (calcium and DAG-regulated) [Source:HGNC Symbol;Acc:HGNC:9879]|ENSG00000068831|ENST00000354024	479.345	650.3	50845.5	19410.1
ENSP00000317468	1	28.77	CHMP6	32.9609	26.4847	88.8543	0.409658	0.0526241	0.0326719	0.502642	0.0797662	0.0393668	CHMP6|HGNC Symbol|charged multivesicular body protein 6 [Source:HGNC Symbol;Acc:HGNC:25675]|ENSG00000176108|ENST00000325167	602.166	19847.9	15948.2	53505.1
ENSP00000388724;ENSP00000394889	1	345.19	HLA-A	8.80808	64.4153	125.877	0.153241	0.0435639	0.032556	0.343702	0.0704611	0.0393668	HLA-A|HGNC Symbol|major histocompatibility complex, class I, A [Source:HGNC Symbol;Acc:HGNC:4931]|ENSG00000224320|ENST00000417978	462.668	4075.21	29802.9	58239.4
ENSP00000365147	1	20.1	EFHD2	431.073	1328.32	1037.39	0.0125931	0.00407241	0.00447164	0.107197	0.0203779	0.0120389	EFHD2|HGNC Symbol|EF-hand domain family member D2 [Source:HGNC Symbol;Acc:HGNC:28670]|ENSG00000142634|ENST00000375980	12.1242	5226.4	16104.7	12577.5
ENSP00000356465	1	26.45	RAB32	1.13921	1.277	1.35388	0.268947	0.151506	0.0496891	0.438042	0.146472	0.0500838	RAB32|HGNC Symbol|RAB32, member RAS oncogene family [Source:HGNC Symbol;Acc:HGNC:9772]|ENSG00000118508|ENST00000367495	96489.8	109923	123217	130635
ENSP00000456559	1	26.45	SMIM1	3.42206	1.83867	4.20287	0.0686865	0.215899	0.0508384	0.250544	0.181373	0.0508645	SMIM1|HGNC Symbol|small integral membrane protein 1 (Vel blood group) [Source:HGNC Symbol;Acc:HGNC:44204]|ENSG00000235169|ENST00000561886	135707	464399	249520	570360
ENSP00000339820	1	31.72	TSPAN18	0.80205	0.556543	0.580186	0.342509	0.0770467	0.0510068	0.468312	0.101366	0.0509079	TSPAN18|HGNC Symbol|tetraspanin 18 [Source:HGNC Symbol;Acc:HGNC:20660]|ENSG00000157570|ENST00000340160	284018	227797	158068	164783
ENSP00000262225	1	35.54	TMED2	2.56999	2.52589	2.07805	0.0145215	0.0131374	0.0512248	0.11308	0.0353779	0.0509577	TMED2|HGNC Symbol|transmembrane p24 trafficking protein 2 [Source:HGNC Symbol;Acc:HGNC:16996]|ENSG00000086598|ENST00000262225	37525.8	96440.8	94785.9	77980.3
ENSP00000252252	1	788.79	KRT6B	2.60759	1.02975	0.64403	0.00358141	0.963822	0.0515138	0.0564114	0.506665	0.0510387	KRT6B|HGNC Symbol|keratin 6B, type II [Source:HGNC Symbol;Acc:HGNC:6444]|ENSG00000185479|ENST00000252252	818822	2.13515e+06	843179	527346
ENSP00000330945	1	36.95	TMED9	2.09777	1.7503	1.62462	0.0283061	0.0463758	0.0517736	0.151999	0.0740917	0.0510477	TMED9|HGNC Symbol|transmembrane p24 trafficking protein 9 [Source:HGNC Symbol;Acc:HGNC:24878]|ENSG00000184840|ENST00000332598	98399.8	206420	172229	159862
ENSP00000359497	1	27.41	GBP2	0.99476	2.2864	6.80286	0.727804	0.0136028	0.0521777	0.63042	0.0360735	0.0513218	GBP2|HGNC Symbol|guanylate binding protein 2, interferon-inducible [Source:HGNC Symbol;Acc:HGNC:4183]|ENSG00000162645|ENST00000370466	6120.96	6088.89	13995	41640
ENSP00000311300	1	28.26	CTSW	0.654287	0.602106	0.571705	0.129245	0.0921555	0.0526245	0.324542	0.108924	0.051559	CTSW|HGNC Symbol|cathepsin W [Source:HGNC Symbol;Acc:HGNC:2546]|ENSG00000172543|ENST00000307886	284229	185967	171136	162495
ENSP00000315383	1	26.37	ASPRV1	1.2872	0.605696	0.308655	0.958959	0.0143076	0.0531878	0.674045	0.0370034	0.051691	ASPRV1|HGNC Symbol|aspartic peptidase, retroviral-like 1 [Source:HGNC Symbol;Acc:HGNC:26321]|ENSG00000244617|ENST00000320256	118593	152654	71831.5	36604.5
ENSP00000278671	1	26.28	LAMTOR1	1.6283	1.42512	0.49055	0.0441048	0.0354023	0.0540742	0.191043	0.0639264	0.0522922	LAMTOR1|HGNC Symbol|late endosomal/lysosomal adaptor, MAPK and MTOR activator 1 [Source:HGNC Symbol;Acc:HGNC:26068]|ENSG00000149357|ENST00000278671	22013.8	35845	31372.3	10798.9
ENSP00000011653	1	24.42	CD4	0.844553	0.758489	1.79191	0.408099	0.0697652	0.0541916	0.502642	0.0939362	0.0522922	CD4|HGNC Symbol|CD4 molecule [Source:HGNC Symbol;Acc:HGNC:1678]|ENSG00000010610|ENST00000011653	50265.4	42451.8	38125.7	90070.9
ENSP00000341289;ENSP00000456206;ENSP00000454878	1	443.22	TUBB4B	2.31702	1.77436	0.19886	0.00739914	0.0318324	0.054661	0.0869151	0.0604731	0.0524594	TUBB4B|HGNC Symbol|tubulin beta 4B class IVb [Source:HGNC Symbol;Acc:HGNC:20771]|ENSG00000188229|ENST00000340384	166928	386776	296191	33195.4
ENSP00000289316;ENSP00000274764	1	333.27	HIST1H2BD	1.3701	1.14984	1.41671	0.0601876	0.261873	0.0574464	0.22959	0.207287	0.0544016	HIST1H2BD|HGNC Symbol|histone cluster 1, H2bd [Source:HGNC Symbol;Acc:HGNC:4747]|ENSG00000158373|ENST00000289316	5.74901e+06	7.87674e+06	6.61046e+06	8.1447e+06
ENSP00000284273	1	13.14	UBASH3B	0.963373	1.01566	1.40869	0.779979	0.817951	0.0576397	0.644298	0.456539	0.054458	UBASH3B|HGNC Symbol|ubiquitin associated and SH3 domain containing B [Source:HGNC Symbol;Acc:HGNC:29884]|ENSG00000154127|ENST00000284273	226353	218062	229898	318861
ENSP00000337222	1	24.3	MYADM	0.991187	1.20606	1.28695	0.918177	0.0325649	0.0583484	0.664205	0.0609777	0.0547667	MYADM|HGNC Symbol|myeloid-associated differentiation marker [Source:HGNC Symbol;Acc:HGNC:7544]|ENSG00000179820|ENST00000336967	406807	403222	490633	523541
ENSP00000259726	1	26.5	CDSN	1.91573	0.59111	0.713033	0.569607	0.0789906	0.0602132	0.567746	0.102316	0.0561083	CDSN|HGNC Symbol|corneodesmosin [Source:HGNC Symbol;Acc:HGNC:1802]|ENSG00000137197|ENST00000259726	1.73394e+06	3.32176e+06	1.02495e+06	1.23636e+06
ENSP00000483304	1	33.3	HLA-C	0.827974	0.742833	1.72634	0.552567	0.306825	0.0609829	0.562346	0.231638	0.0564381	HLA-C|HGNC Symbol|major histocompatibility complex, class I, C [Source:HGNC Symbol;Acc:HGNC:4933]|ENSG00000233841|ENST00000621261	680518	563451	505511	1.1748e+06
ENSP00000462453	1	137.67	CD226	1.08442	1.26719	1.37592	0.704542	0.129813	0.0612592	0.626809	0.132716	0.0565652	CD226|HGNC Symbol|CD226 molecule [Source:HGNC Symbol;Acc:HGNC:16961]|ENSG00000150637|ENST00000577287	181968	197330	230587	250373
ENSP00000478725	1	33.01	AC141272.1	0.735962	0.607531	0.692424	0.236583	0.0505384	0.0643598	0.415099	0.078679	0.058762	AC141272.1|Clone-based (Ensembl)||ENSG00000277836|ENST00000611746	766439	564070	465635	530700
ENSP00000309539	1	18.61	DPYSL2	0	0.339583	2.1394	1.56673e-06	0.119538	0.0643337	0.000542913	0.1249	0.058762	DPYSL2|HGNC Symbol|dihydropyrimidinase like 2 [Source:HGNC Symbol;Acc:HGNC:3014]|ENSG00000092964|ENST00000311151	29356.1	0	9968.84	62804.4
ENSP00000386541	1	23.39	PSMD14	1.00006	0.913083	0.64504	0.874937	0.716823	0.0637982	0.659885	0.417676	0.058762	PSMD14|HGNC Symbol|proteasome 26S subunit, non-ATPase 14 [Source:HGNC Symbol;Acc:HGNC:16889]|ENSG00000115233|ENST00000409682	68334	68338.3	62394.6	44078.2
ENSP00000258412	1	37.7	TMBIM1	0.657576	0.737732	0.699242	0.0310265	0.0841364	0.0664906	0.159281	0.105408	0.0600756	TMBIM1|HGNC Symbol|transmembrane BAX inhibitor motif containing 1 [Source:HGNC Symbol;Acc:HGNC:23410]|ENSG00000135926|ENST00000258412	4.9715e+06	3.26914e+06	3.66764e+06	3.47628e+06
ENSP00000353786	1	15.9	VPS29	3.62905	2.69238	0.0711043	0.0939671	0.147397	0.0665361	0.278308	0.143664	0.0600756	VPS29|HGNC Symbol|VPS29 retromer complex component [Source:HGNC Symbol;Acc:HGNC:14340]|ENSG00000111237|ENST00000360579	38777	140723	104402	2757.21
ENSP00000465534	1	49.16	ITGA2B	0.928622	0.994457	1.31851	0.621363	0.978676	0.0673031	0.591213	0.509489	0.0606336	ITGA2B|HGNC Symbol|integrin subunit alpha 2b [Source:HGNC Symbol;Acc:HGNC:6138]|ENSG00000005961|ENST00000588098	1.43065e+07	1.32854e+07	1.42272e+07	1.88632e+07
ENSP00000325376	1	23.62	HNRNPM	2.56275	4.03139	1.38751	0.000102172	0.000154142	0.0677935	0.0114549	0.00619447	0.0607891	HNRNPM|HGNC Symbol|heterogeneous nuclear ribonucleoprotein M [Source:HGNC Symbol;Acc:HGNC:5046]|ENSG00000099783|ENST00000325495	24606.7	63060.9	99199.3	34142.2
ENSP00000262753	1	26.61	POF1B	0.468294	0.429043	0.646252	0.230228	0.0271471	0.0692799	0.407886	0.0553999	0.0614627	POF1B|HGNC Symbol|premature ovarian failure, 1B [Source:HGNC Symbol;Acc:HGNC:13711]|ENSG00000124429|ENST00000262753	125454	58749.2	53824.9	81074.6
ENSP00000255175	1	23.68	SERINC3	2.39064	1.37515	1.39596	0.00315213	0.0925115	0.0729407	0.0564114	0.109007	0.0636019	SERINC3|HGNC Symbol|serine incorporator 3 [Source:HGNC Symbol;Acc:HGNC:11699]|ENSG00000132824|ENST00000255175	255561	610954	351436	356754
ENSP00000229471;ENSP00000427993	1	58.63	FYN	1.52076	0.935951	1.60455	0.306257	0.770374	0.0727865	0.451599	0.439505	0.0636019	FYN|HGNC Symbol|FYN proto-oncogene, Src family tyrosine kinase [Source:HGNC Symbol;Acc:HGNC:4037]|ENSG00000010810|ENST00000229471	9707.86	14763.3	9086.08	15576.7
ENSP00000025399	1	35.11	STRAP	5.65393	7.29757	4.15896	0.146541	0.0321197	0.0736418	0.338535	0.0605784	0.0638278	STRAP|HGNC Symbol|serine/threonine kinase receptor associated protein [Source:HGNC Symbol;Acc:HGNC:30796]|ENSG00000023734|ENST00000025399	8144.14	46046.4	59432.4	33871.2
ENSP00000358547	1	15.69	MPP1	3.01557	2.51186	0.0624881	0.0828731	0.128774	0.0747636	0.265839	0.132171	0.0646378	MPP1|HGNC Symbol|membrane protein, palmitoylated 1 [Source:HGNC Symbol;Acc:HGNC:7219]|ENSG00000130830|ENST00000369534	3360.83	10134.8	8441.91	210.012
ENSP00000295367	1	14.36	SPRR3	0.836343	0.10955	0.0662477	0.207914	0.129606	0.0752249	0.38941	0.132716	0.0648988	SPRR3|HGNC Symbol|small proline-rich protein 3 [Source:HGNC Symbol;Acc:HGNC:11268]|ENSG00000163209|ENST00000295367	16059.8	13431.5	1759.35	1063.92
ENSP00000368209	1	27.17	NUDT5	5.30175	1.6292	3.35657	0.087879	0.716186	0.0761808	0.26949	0.417676	0.0654462	NUDT5|HGNC Symbol|nudix hydrolase 5 [Source:HGNC Symbol;Acc:HGNC:8052]|ENSG00000165609|ENST00000378927	11800.6	62564.1	19225.6	39609.7
ENSP00000261187	1	26.54	SLC16A7	1.15628	0.771566	0.492824	0.476179	0.259132	0.0790052	0.527529	0.205741	0.0671642	SLC16A7|HGNC Symbol|solute carrier family 16 (monocarboxylate transporter), member 7 [Source:HGNC Symbol;Acc:HGNC:10928]|ENSG00000118596|ENST00000261187	35662.9	41236.5	27516.3	17575.5
ENSP00000363089	1	21.86	TLR4	0.623773	0.754483	0.756426	0.0109933	0.0609415	0.0819235	0.10108	0.0882168	0.0679429	TLR4|HGNC Symbol|toll-like receptor 4 [Source:HGNC Symbol;Acc:HGNC:11850]|ENSG00000136869|ENST00000355622	1.15962e+06	723340	874913	877167
ENSP00000452654	1	13.21	HERC1	0.792513	0.572776	0.702901	0.345933	0.061737	0.0814573	0.469104	0.0888514	0.0679429	HERC1|HGNC Symbol|HECT and RLD domain containing E3 ubiquitin protein ligase family member 1 [Source:HGNC Symbol;Acc:HGNC:4867]|ENSG00000103657|ENST00000559715	108186	85738.8	61966.4	76044.1
ENSP00000273398	1	26.66	ATP6V1A	0.672695	0.974676	2.52161	0.158701	0.865522	0.0817499	0.349169	0.476472	0.0679429	ATP6V1A|HGNC Symbol|ATPase, H+ transporting, lysosomal 70kDa, V1 subunit A [Source:HGNC Symbol;Acc:HGNC:851]|ENSG00000114573|ENST00000273398	25449.2	17119.6	24804.8	64173.1
ENSP00000294742	1	19.11	ARPC5	0.886884	1.15574	1.57906	0.608452	0.377009	0.0823865	0.584684	0.267973	0.068188	ARPC5|HGNC Symbol|actin related protein 2/3 complex subunit 5 [Source:HGNC Symbol;Acc:HGNC:708]|ENSG00000162704|ENST00000294742	1.1605e+06	1.02923e+06	1.34123e+06	1.83249e+06
ENSP00000412228	1	18.43	SAMD11	1.67278	1.49225	1.29853	0.0186502	0.0265708	0.0832912	0.129212	0.0548669	0.0686399	SAMD11|HGNC Symbol|sterile alpha motif domain containing 11 [Source:HGNC Symbol;Acc:HGNC:28706]|ENSG00000187634|ENST00000455979	76873	128592	114713	99821.6
ENSP00000382025;ENSP00000382018;ENSP00000394159;ENSP00000433300;ENSP00000435701;ENSP00000388447	1	145.28	HLA-DQB1	0.647345	0.708067	0.679914	0.0526842	0.084741	0.0834381	0.214782	0.105632	0.0686399	HLA-DQB1|HGNC Symbol|major histocompatibility complex, class II, DQ beta 1 [Source:HGNC Symbol;Acc:HGNC:4944]|ENSG00000233209|ENST00000399074	237505	153748	168169	161483
ENSP00000270792	1	23.46	SH3BGRL3	0.19107	1.18954	0.087635	0.244789	0.83816	0.0834356	0.424161	0.465069	0.0686399	SH3BGRL3|HGNC Symbol|SH3 domain binding glutamate-rich protein like 3 [Source:HGNC Symbol;Acc:HGNC:15568]|ENSG00000142669|ENST00000270792	9695.75	1852.57	11533.5	849.687
ENSP00000378409	1	18.38	C10orf54	1.41263	1.95414	0.136834	0.319635	0.69304	0.083782	0.45675	0.409755	0.0687838	C10orf54|HGNC Symbol|chromosome 10 open reading frame 54 [Source:HGNC Symbol;Acc:HGNC:30085]|ENSG00000107738|ENST00000394957	6752.95	9539.44	13196.2	924.032
ENSP00000342886	1	332.44	HIST1H2BJ	0.738164	0.638132	0.772708	0.0305823	0.00973579	0.0845103	0.158172	0.0299482	0.0691031	HIST1H2BJ|HGNC Symbol|histone cluster 1, H2bj [Source:HGNC Symbol;Acc:HGNC:4761]|ENSG00000124635|ENST00000339812	3.2707e+06	2.41431e+06	2.08714e+06	2.52729e+06
ENSP00000253788	1	20.65	RPL27	0.633628	0.755128	0.596253	0.14912	0.179357	0.086564	0.338845	0.162858	0.0704993	RPL27|HGNC Symbol|ribosomal protein L27 [Source:HGNC Symbol;Acc:HGNC:10328]|ENSG00000131469|ENST00000253788	167978	106436	126845	100158
ENSP00000409542	1	13.06	CCDC188	2.76819	0.310992	0.0159286	0.785987	0.209098	0.0877463	0.647324	0.179252	0.0713195	CCDC188|HGNC Symbol|coiled-coil domain containing 188 [Source:HGNC Symbol;Acc:HGNC:51899]|ENSG00000234409|ENST00000439765	55794.9	154451	17351.8	888.732
ENSP00000370074	1	26.09	SERPINB9	1.26756	0.917435	1.3976	0.674281	0.511592	0.0880262	0.611665	0.329015	0.0714045	SERPINB9|HGNC Symbol|serpin peptidase inhibitor, clade B (ovalbumin), member 9 [Source:HGNC Symbol;Acc:HGNC:8955]|ENSG00000170542|ENST00000380698	158930	201453	145808	222119
ENSP00000296137	1	14.84	FYCO1	1.05595	1.35322	3.63198	0.724347	0.0939313	0.0894341	0.63042	0.109541	0.0724023	FYCO1|HGNC Symbol|FYVE and coiled-coil domain containing 1 [Source:HGNC Symbol;Acc:HGNC:14673]|ENSG00000163820|ENST00000296137	298170	314851	403490	1.08295e+06
ENSP00000346294	1	26.3	S100A4	1.19946	1.67364	1.64985	0.516796	0.0916604	0.0917384	0.544326	0.108585	0.0739737	S100A4|HGNC Symbol|S100 calcium binding protein A4 [Source:HGNC Symbol;Acc:HGNC:10494]|ENSG00000196154|ENST00000354332	259211	310914	433827	427659
ENSP00000267082;ENSP00000450366	1	52.55	ITGB7	0.707965	0.879979	1.582	0.419335	0.747748	0.0936102	0.503309	0.430225	0.0748898	ITGB7|HGNC Symbol|integrin subunit beta 7 [Source:HGNC Symbol;Acc:HGNC:6162]|ENSG00000139626|ENST00000267082	133065	94205.7	117095	210509
ENSP00000306920	1	26.29	GLB1	1.20614	0.778354	0.555418	0.220688	0.0903881	0.0948641	0.398143	0.107584	0.0757441	GLB1|HGNC Symbol|galactosidase beta 1 [Source:HGNC Symbol;Acc:HGNC:4298]|ENSG00000170266|ENST00000307363	351380	423813	273498	195162
ENSP00000226218	1	26.48	VTN	1.16178	0.821955	0.759215	0.762171	0.23008	0.0968195	0.638723	0.18989	0.0771541	VTN|HGNC Symbol|vitronectin [Source:HGNC Symbol;Acc:HGNC:12724]|ENSG00000109072|ENST00000226218	438144	509027	360135	332646
ENSP00000333811	1	19.53	PSMD13	0.791077	0.63469	0.398232	0.458218	0.0894726	0.0973489	0.519752	0.107209	0.0774245	PSMD13|HGNC Symbol|proteasome 26S subunit, non-ATPase 13 [Source:HGNC Symbol;Acc:HGNC:9558]|ENSG00000185627|ENST00000352303	34291.2	27127	21764.3	13655.9
ENSP00000347872	1	21.87	VAT1	0.344356	0.453583	0.461317	0.0627803	0.0824066	0.100318	0.233925	0.104408	0.0791673	VAT1|HGNC Symbol|vesicle amine transport 1 [Source:HGNC Symbol;Acc:HGNC:16919]|ENSG00000108828|ENST00000355653	51237.2	17643.8	23240.3	23636.6
ENSP00000353542	1	18.06	SPRR2D	0.598994	0.188391	0.259697	0.5641	0.0565852	0.102208	0.567417	0.0839819	0.0801826	SPRR2D|HGNC Symbol|small proline-rich protein 2D [Source:HGNC Symbol;Acc:HGNC:11264]|ENSG00000163216|ENST00000360379	586303	351192	110454	152261
ENSP00000387688	1	22.08	RPL35A	0.88402	1.05231	0.400777	0.459539	0.703705	0.102392	0.520399	0.413538	0.0801826	RPL35A|HGNC Symbol|ribosomal protein L35a [Source:HGNC Symbol;Acc:HGNC:10345]|ENSG00000182899|ENST00000442341	237470	209928	249893	95172.6
ENSP00000283635	1	53.54	CD8A	0.866061	1.16006	1.9037	0.443659	0.249856	0.103489	0.514697	0.200818	0.0807309	CD8A|HGNC Symbol|CD8a molecule [Source:HGNC Symbol;Acc:HGNC:1706]|ENSG00000153563|ENST00000283635	175985	152414	204153	335023
ENSP00000204961	1	17.07	EFNB1	1.25616	0.59863	0.355166	0.81567	0.429383	0.104244	0.647324	0.292466	0.0811647	EFNB1|HGNC Symbol|ephrin-B1 [Source:HGNC Symbol;Acc:HGNC:3226]|ENSG00000090776|ENST00000204961	30092.1	37800.4	18014	10687.7
ENSP00000312027	1	26.42	CD7	3.02881	1.97969	1.74611	0.0488351	0.0544431	0.108288	0.205123	0.0814972	0.0835114	CD7|HGNC Symbol|CD7 molecule [Source:HGNC Symbol;Acc:HGNC:1695]|ENSG00000173762|ENST00000312648	53492.4	162018	105899	93403.9
ENSP00000244930	1	16.93	SCGB2A1	1.64281	0.529873	0.14855	0.641274	0.61656	0.108489	0.596676	0.375417	0.0835114	SCGB2A1|HGNC Symbol|secretoglobin, family 2A, member 1 [Source:HGNC Symbol;Acc:HGNC:7051]|ENSG00000124939|ENST00000244930	66685.4	109551	35334.8	9906.1
ENSP00000334448	1	23.41	GNG2	0.945207	1.00328	1.33649	0.827391	0.904242	0.108315	0.648583	0.490551	0.0835114	GNG2|HGNC Symbol|guanine nucleotide binding protein (G protein), gamma 2 [Source:HGNC Symbol;Acc:HGNC:4404]|ENSG00000186469|ENST00000335281	1.07109e+06	1.0124e+06	1.07461e+06	1.4315e+06
ENSP00000293350	1	15.34	ALDH16A1	1.22951	1.68719	0.468834	0.648271	0.116972	0.111473	0.599847	0.124	0.0848464	ALDH16A1|HGNC Symbol|aldehyde dehydrogenase 16 family member A1 [Source:HGNC Symbol;Acc:HGNC:28114]|ENSG00000161618|ENST00000293350	25386.2	31212.7	42831.4	11901.9
ENSP00000316772	1	21.64	HMHA1	1.30137	1.21495	1.25272	0.136048	0.555204	0.111449	0.327866	0.347391	0.0848464	HMHA1|HGNC Symbol|histocompatibility (minor) HA-1 [Source:HGNC Symbol;Acc:HGNC:17102]|ENSG00000180448|ENST00000313093	52792.3	68702.2	64139.9	66134
ENSP00000405544	1	27.37	CD99	0.848607	1.15297	1.71039	0.302504	0.291125	0.11594	0.449895	0.22297	0.0877388	CD99|HGNC Symbol|CD99 molecule [Source:HGNC Symbol;Acc:HGNC:7082]|ENSG00000002586|ENST00000449611	242883	206112	280037	415425
ENSP00000264449	1	18.18	ATP8A1	1.08895	1.62277	0	0.575865	0.367425	0.117383	0.569537	0.262949	0.0883889	ATP8A1|HGNC Symbol|ATPase, aminophospholipid transporter (APLT), class I, type 8A, member 1 [Source:HGNC Symbol;Acc:HGNC:13531]|ENSG00000124406|ENST00000264449	5628.81	6129.51	9134.28	0
ENSP00000450503	1	28.72	ERH	16.2429	17.5952	0	0.717512	0.131274	0.118332	0.628664	0.13278	0.0889036	ERH|HGNC Symbol|enhancer of rudimentary homolog (Drosophila) [Source:HGNC Symbol;Acc:HGNC:3447]|ENSG00000100632|ENST00000555373	2386.92	38770.5	41998.3	0
ENSP00000223423	1	23.86	PTGS1	1.2423	1.49313	0.0494554	0.115322	0.0101061	0.12108	0.309783	0.0303632	0.0898819	PTGS1|HGNC Symbol|prostaglandin-endoperoxide synthase 1 (prostaglandin G/H synthase and cyclooxygenase) [Source:HGNC Symbol;Acc:HGNC:9604]|ENSG00000095303|ENST00000223423	92292.8	114655	137805	4564.37
ENSP00000319831	1	25.32	DEF6	0.259215	0	0	0.507853	0.120801	0.120801	0.542952	0.125967	0.0898819	DEF6|HGNC Symbol|DEF6, guanine nucleotide exchange factor [Source:HGNC Symbol;Acc:HGNC:2760]|ENSG00000023892|ENST00000316637	5148.68	1334.61	0	0
ENSP00000226524	1	83.03	PF4V1	0.959888	0.675022	0.210601	0.510844	0.131654	0.121179	0.542952	0.13278	0.0898819	PF4V1|HGNC Symbol|platelet factor 4 variant 1 [Source:HGNC Symbol;Acc:HGNC:8862]|ENSG00000109272|ENST00000226524	138527	132971	93509	29174.1
ENSP00000261707	1	25.63	SLC6A4	1.19892	0.583744	0.362115	0.609765	0.248568	0.121808	0.584684	0.20009	0.0900202	SLC6A4|HGNC Symbol|solute carrier family 6 (neurotransmitter transporter), member 4 [Source:HGNC Symbol;Acc:HGNC:11050]|ENSG00000108576|ENST00000261707	25432.1	30491.1	14845.8	9209.33
ENSP00000264005	1	25.25	LCAT	0.830962	0.779344	0.207072	0.296549	0.026989	0.122712	0.449895	0.0552933	0.0900348	LCAT|HGNC Symbol|lecithin-cholesterol acyltransferase [Source:HGNC Symbol;Acc:HGNC:6522]|ENSG00000213398|ENST00000264005	68010	56513.8	53003.2	14083
ENSP00000370128	1	20.49	SLC7A1	0.798942	0.51763	0.606022	0.197358	0.00417367	0.125417	0.386382	0.0203779	0.0915249	SLC7A1|HGNC Symbol|solute carrier family 7 (cationic amino acid transporter, y+ system), member 1 [Source:HGNC Symbol;Acc:HGNC:11057]|ENSG00000139514|ENST00000380752	104878	83791.2	54287.8	63558.2
ENSP00000257867	1	16.92	LACRT	6.77381	1.36958	0.437284	0.276071	0.943144	0.126412	0.442897	0.501221	0.0917578	LACRT|HGNC Symbol|lacritin [Source:HGNC Symbol;Acc:HGNC:16430]|ENSG00000135413|ENST00000257867	20168.1	136615	27621.7	8819.17
ENSP00000325002	1	25.79	COPG1	1.12903	2.04778	1.87821	0.877391	0.0019156	0.128423	0.659885	0.0153963	0.0930517	COPG1|HGNC Symbol|coatomer protein complex subunit gamma 1 [Source:HGNC Symbol;Acc:HGNC:2236]|ENSG00000181789|ENST00000314797	21828.7	24645.2	44700.3	40998.9
ENSP00000329243	1	73.49	KRT7	1.55078	0.426514	0.62095	0.843759	0.0283859	0.131506	0.652491	0.0568182	0.0949473	KRT7|HGNC Symbol|keratin 7, type II [Source:HGNC Symbol;Acc:HGNC:6445]|ENSG00000135480|ENST00000331817	1.27418e+06	1.97598e+06	543458	791204
ENSP00000323280	1	26.18	CD6	0.965858	0.920216	1.22513	0.824597	0.578098	0.134345	0.648583	0.358261	0.0958843	CD6|HGNC Symbol|CD6 molecule [Source:HGNC Symbol;Acc:HGNC:1691]|ENSG00000013725|ENST00000313421	55068.1	53188	50674.6	67465.4
ENSP00000369784	1	93.11	TUBAL3	1.1195	0.905121	0.522903	0.701929	0.702331	0.134273	0.626396	0.413517	0.0958843	TUBAL3|HGNC Symbol|tubulin alpha like 3 [Source:HGNC Symbol;Acc:HGNC:23534]|ENSG00000178462|ENST00000380419	131172	146848	118727	68590.3
ENSP00000346130	1	22.25	SVIP	1.25714	1.56625	3.09692	0.488206	0.337135	0.136041	0.532637	0.248769	0.0968478	SVIP|HGNC Symbol|small VCP/p97-interacting protein [Source:HGNC Symbol;Acc:HGNC:25238]|ENSG00000198168|ENST00000354193	36476.6	45856.1	57131.4	112965
ENSP00000376174	1	19.4	RAN	1.41125	2.01727	1.59748	0.194809	0.098836	0.136664	0.384652	0.112986	0.0971217	RAN|HGNC Symbol|RAN, member RAS oncogene family [Source:HGNC Symbol;Acc:HGNC:9846]|ENSG00000132341|ENST00000392367	1.28069e+06	1.80737e+06	2.58349e+06	2.04588e+06
ENSP00000354119	1	26.3	LAT	0.852714	0.302002	0.058368	0.557278	0.00555647	0.138522	0.564653	0.0230338	0.097891	LAT|HGNC Symbol|linker for activation of T-cells [Source:HGNC Symbol;Acc:HGNC:18874]|ENSG00000213658|ENST00000360872	27304.4	23282.8	8245.98	1593.7
ENSP00000256496	1	20.32	ARL8B	2.35253	3.35536	2.94353	0.175403	0.0981428	0.138437	0.367684	0.112986	0.097891	ARL8B|HGNC Symbol|ADP ribosylation factor like GTPase 8B [Source:HGNC Symbol;Acc:HGNC:25564]|ENSG00000134108|ENST00000256496	20148.2	47399.1	67604.4	59306.6
ENSP00000358548	1	90.56	NRAS	0.706524	0.889904	1.31676	0.162999	0.55246	0.138708	0.355242	0.346483	0.097891	NRAS|HGNC Symbol|neuroblastoma RAS viral (v-ras) oncogene homolog [Source:HGNC Symbol;Acc:HGNC:7989]|ENSG00000213281|ENST00000369535	78384	55380.1	69754.2	103213
ENSP00000381844	1	15.41	ATL3	0.991446	1.63015	0.599469	0.882672	0.0871419	0.140238	0.659885	0.105644	0.0987995	ATL3|HGNC Symbol|atlastin GTPase 3 [Source:HGNC Symbol;Acc:HGNC:24526]|ENSG00000184743|ENST00000398868	27796.3	27558.5	45312.1	16663
ENSP00000294785	1	26.32	NCSTN	1.43109	0.433683	0.647824	0.897752	0.0268001	0.140575	0.663314	0.0551224	0.0988659	NCSTN|HGNC Symbol|nicastrin [Source:HGNC Symbol;Acc:HGNC:17091]|ENSG00000162736|ENST00000294785	5.10506e+06	7.30582e+06	2.21398e+06	3.30718e+06
ENSP00000216877	1	25.52	PTPRA	1.19093	0.944943	1.51213	0.609949	0.980111	0.141287	0.584684	0.509489	0.099195	PTPRA|HGNC Symbol|protein tyrosine phosphatase, receptor type, A [Source:HGNC Symbol;Acc:HGNC:9664]|ENSG00000132670|ENST00000216877	99102	118023	93645.7	149855
ENSP00000357764	1	19.3	C1orf68	1.99095	0.735233	0.311341	0.244839	0.933623	0.144225	0.424161	0.498212	0.100564	C1orf68|HGNC Symbol|chromosome 1 open reading frame 68 [Source:HGNC Symbol;Acc:HGNC:29468]|ENSG00000198854|ENST00000368775	1.33481e+06	2.65754e+06	981396	415580
ENSP00000306010;ENSP00000417501;ENSP00000475828	1	235.3	ARF4	1.20701	1.23294	1.17417	0.146403	0.195794	0.145152	0.338535	0.172784	0.100694	ARF4|HGNC Symbol|ADP ribosylation factor 4 [Source:HGNC Symbol;Acc:HGNC:655]|ENSG00000168374|ENST00000303436	75375.2	90978.7	92933.4	88503
ENSP00000401802	1	24.69	PSMC6	2.69724	1.84504	1.81666	0.50269	0.136293	0.145856	0.54182	0.134909	0.100957	PSMC6|HGNC Symbol|proteasome 26S subunit, ATPase 6 [Source:HGNC Symbol;Acc:HGNC:9553]|ENSG00000100519|ENST00000445930	6229.81	16803.3	11494.3	11317.5
ENSP00000269373	1	26.36	FN3KRP	0.518891	0.585731	0.497373	0.178728	0.263858	0.146028	0.368275	0.208228	0.100957	FN3KRP|HGNC Symbol|fructosamine 3 kinase related protein [Source:HGNC Symbol;Acc:HGNC:25700]|ENSG00000141560|ENST00000269373	117249	60839.4	68676.5	58316.5
ENSP00000309577	1	15.94	NAV2	0.729328	0.621513	0.682674	0.263136	0.0856525	0.147827	0.436284	0.105644	0.102028	NAV2|HGNC Symbol|neuron navigator 2 [Source:HGNC Symbol;Acc:HGNC:15997]|ENSG00000166833|ENST00000349880	2.28548e+06	1.66686e+06	1.42045e+06	1.56024e+06
ENSP00000333504	1	13.85	HNRNPA1	3.73291	5.96254	5.46938	0.165413	0.112673	0.149392	0.359372	0.122151	0.102933	HNRNPA1|HGNC Symbol|heterogeneous nuclear ribonucleoprotein A1 [Source:HGNC Symbol;Acc:HGNC:5031]|ENSG00000135486|ENST00000330752	4997.17	18653.9	29795.8	27331.4
ENSP00000297185;ENSP00000423098	1	41.1	HSPA9	1.33782	0.971042	1.42479	0.390973	0.956653	0.151484	0.494554	0.50534	0.104023	HSPA9|HGNC Symbol|heat shock protein family A (Hsp70) member 9 [Source:HGNC Symbol;Acc:HGNC:5244]|ENSG00000113013|ENST00000297185	142791	191029	138656	203448
ENSP00000217315	1	50.08	TM9SF4	3.15558	3.01444	2.78567	0.132112	0.130526	0.152924	0.327002	0.13278	0.104835	TM9SF4|HGNC Symbol|transmembrane 9 superfamily protein member 4 [Source:HGNC Symbol;Acc:HGNC:30797]|ENSG00000101337|ENST00000217315	50857.3	160484	153306	141672
ENSP00000296029	1	97.17	PF4	1.45224	1.38598	1.26334	0.0730948	0.0400538	0.154251	0.253702	0.0687465	0.10539	PF4|HGNC Symbol|platelet factor 4 [Source:HGNC Symbol;Acc:HGNC:8861]|ENSG00000163737|ENST00000296029	5.4815e+06	7.96047e+06	7.59726e+06	6.92503e+06
ENSP00000480415	1	16.7	C6orf10	1.01162	0.931863	1.43724	0.80439	0.930428	0.156246	0.647324	0.497015	0.106396	C6orf10|HGNC Symbol|chromosome 6 open reading frame 10 [Source:HGNC Symbol;Acc:HGNC:13922]|ENSG00000232106|ENST00000620772	2.41673e+06	2.44482e+06	2.25206e+06	3.47342e+06
ENSP00000405178;ENSP00000396397	1	278.26	HLA-B	0.621689	0.82601	0.80875	0.0201916	0.0410496	0.157696	0.134556	0.0696281	0.106847	HLA-B|HGNC Symbol|major histocompatibility complex, class I, B [Source:HGNC Symbol;Acc:HGNC:4932]|ENSG00000224608|ENST00000435618	3.55802e+06	2.21198e+06	2.93896e+06	2.87755e+06
ENSP00000420449	1	18.27	MGAM2	1.48118	0.484816	0.637729	0.561432	0.0839542	0.163067	0.566584	0.105408	0.109052	MGAM2|HGNC Symbol|maltase-glucoamylase 2 (putative) [Source:HGNC Symbol;Acc:HGNC:28101]|ENSG00000257743|ENST00000477922	1.10354e+08	1.63454e+08	5.35014e+07	7.0376e+07
ENSP00000292644	1	23.21	PSMC2	0.633212	0.754788	0.338043	0.258382	0.296594	0.162505	0.429799	0.225544	0.109052	PSMC2|HGNC Symbol|proteasome 26S subunit, ATPase 2 [Source:HGNC Symbol;Acc:HGNC:9548]|ENSG00000161057|ENST00000292644	61295.4	38813	46265	20720.5
ENSP00000462928	1	16.17	LRRC45	0.340022	0.273858	0.0629702	0.569274	0.418929	0.162328	0.567746	0.287218	0.109052	LRRC45|HGNC Symbol|leucine rich repeat containing 45 [Source:HGNC Symbol;Acc:HGNC:28302]|ENSG00000169683|ENST00000581227	77293.8	26281.6	21167.5	4867.2
ENSP00000362807	1	17.85	PEF1	0.845929	1.251	1.34211	0.501762	0.291502	0.164541	0.54182	0.22297	0.109661	PEF1|HGNC Symbol|penta-EF-hand domain containing 1 [Source:HGNC Symbol;Acc:HGNC:30009]|ENSG00000162517|ENST00000373703	54954.8	46487.9	68748.7	73755.2
ENSP00000200639	1	31.95	LAMP2	0.711174	1.09637	1.39172	0.0322491	0.37475	0.16525	0.160793	0.26673	0.109953	LAMP2|HGNC Symbol|lysosomal-associated membrane protein 2 [Source:HGNC Symbol;Acc:HGNC:6501]|ENSG00000005893|ENST00000200639	168859	120088	185132	235005
ENSP00000356593	1	20.2	VTA1	0.574797	0.270649	0.448507	0.0578145	0.00515249	0.169164	0.227662	0.022131	0.111826	VTA1|HGNC Symbol|vesicle (multivesicular body) trafficking 1 [Source:HGNC Symbol;Acc:HGNC:20954]|ENSG00000009844|ENST00000367621	32853.5	18884.1	8891.77	14735
ENSP00000404042	1	16.24	TMED4	3.22254	2.53168	2.2908	0.0974012	0.159351	0.169104	0.282572	0.151638	0.111826	TMED4|HGNC Symbol|transmembrane p24 trafficking protein 4 [Source:HGNC Symbol;Acc:HGNC:22301]|ENSG00000158604|ENST00000457408	56318	181487	142579	129014
ENSP00000292807	1	24.85	AP2M1	0.835646	1.17658	1.44455	0.508703	0.351273	0.170094	0.542952	0.255948	0.112077	AP2M1|HGNC Symbol|adaptor related protein complex 2, mu 1 subunit [Source:HGNC Symbol;Acc:HGNC:564]|ENSG00000161203|ENST00000292807	70670.3	59055.3	83149.4	102087
ENSP00000275764	1	13.09	STRA8	2.34854	0.230427	0.443872	0.463022	0.607949	0.176252	0.522599	0.371908	0.115574	STRA8|HGNC Symbol|stimulated by retinoic acid 8 [Source:HGNC Symbol;Acc:HGNC:30653]|ENSG00000146857|ENST00000275764	90222.4	211891	20789.7	40047.3
ENSP00000220166	1	26.32	CTSH	1.48591	1.30123	0.749272	0.203847	0.148049	0.178748	0.38941	0.144031	0.116834	CTSH|HGNC Symbol|cathepsin H [Source:HGNC Symbol;Acc:HGNC:2535]|ENSG00000103811|ENST00000220166	68264	101434	88827	51148.3
ENSP00000261482	1	24.18	REEP5	1.35328	1.56426	1.30056	0.121747	0.034581	0.186295	0.320826	0.0633897	0.12099	REEP5|HGNC Symbol|receptor accessory protein 5 [Source:HGNC Symbol;Acc:HGNC:30077]|ENSG00000129625|ENST00000261482	51487.8	69677.4	80540.3	66962.8
ENSP00000262367	1	17.24	CREBBP	0.771663	1.17427	0.494164	0.989957	0.579503	0.187709	0.683042	0.358282	0.121715	CREBBP|HGNC Symbol|CREB binding protein [Source:HGNC Symbol;Acc:HGNC:2348]|ENSG00000005339|ENST00000262367	166840	128744	195915	82446.2
ENSP00000293831;ENSP00000462275;ENSP00000462571;ENSP00000464550	1	65.43	EIF4A1	1.36072	1.17561	0.689395	0.199721	0.380481	0.189971	0.387997	0.269707	0.12279	EIF4A1|HGNC Symbol|eukaryotic translation initiation factor 4A1 [Source:HGNC Symbol;Acc:HGNC:3282]|ENSG00000161960|ENST00000293831	159758	217386	187813	110137
ENSP00000342137	1	26.28	NCCRP1	1.07413	0.26579	0.557453	0.842055	0.016373	0.192977	0.652491	0.040069	0.123946	NCCRP1|HGNC Symbol|non-specific cytotoxic cell receptor protein 1 homolog (zebrafish) [Source:HGNC Symbol;Acc:HGNC:33739]|ENSG00000188505|ENST00000339852	82813.5	88952.1	22011	46164.7
ENSP00000318297	1	26.28	RUVBL1	1.47001	1.42761	1.3625	0.0278645	0.0516326	0.193946	0.151999	0.0795106	0.124318	RUVBL1|HGNC Symbol|RuvB-like AAA ATPase 1 [Source:HGNC Symbol;Acc:HGNC:10474]|ENSG00000175792|ENST00000322623	234690	344997	335045	319764
ENSP00000277480	1	15.77	LCN2	1.54275	0.341428	0.387254	0.566887	0.153661	0.200751	0.567448	0.147839	0.128332	LCN2|HGNC Symbol|lipocalin 2 [Source:HGNC Symbol;Acc:HGNC:6526]|ENSG00000148346|ENST00000277480	59946.9	92483.3	20467.5	23214.7
ENSP00000482629	1	14.47	GRIPAP1	0.342678	0.235919	0.256273	0.340893	0.171296	0.201114	0.468312	0.15783	0.128362	GRIPAP1|HGNC Symbol|GRIP1 associated protein 1 [Source:HGNC Symbol;Acc:HGNC:18706]|ENSG00000068400|ENST00000622231	1.00373e+06	343956	236800	257229
ENSP00000251864	1	13.93	TDRD1	0.998108	0.841538	0.76692	0.97173	0.287745	0.203957	0.677524	0.221254	0.129366	TDRD1|HGNC Symbol|tudor domain containing 1 [Source:HGNC Symbol;Acc:HGNC:11712]|ENSG00000095627|ENST00000251864	246001	245536	207019	188663
ENSP00000302961	1	16.75	HSPA4	1.09074	0.790034	0.326384	0.64163	0.445132	0.205894	0.596676	0.299677	0.130153	HSPA4|HGNC Symbol|heat shock protein family A (Hsp70) member 4 [Source:HGNC Symbol;Acc:HGNC:5237]|ENSG00000170606|ENST00000304858	54582.7	59535.4	43122.2	17814.9
ENSP00000271835	1	13.38	CRNN	0.889352	0.0936642	0.1081	0.300705	0.082023	0.206765	0.449895	0.104408	0.130251	CRNN|HGNC Symbol|cornulin [Source:HGNC Symbol;Acc:HGNC:1230]|ENSG00000143536|ENST00000271835	11634.5	10347.1	1089.73	1257.69
ENSP00000307540	1	50.61	CST2	2.26202	0.276278	0.122172	0.922964	0.26818	0.207271	0.664929	0.210032	0.130251	CST2|HGNC Symbol|cystatin SA [Source:HGNC Symbol;Acc:HGNC:2474]|ENSG00000170369|ENST00000304725	22741.8	51442.6	6283.08	2778.42
ENSP00000339035;ENSP00000339378;ENSP00000422207;ENSP00000467250;ENSP00000267996;ENSP00000307712;ENSP00000426521	1	138.29	TPM3	1.82508	1.93065	1.22673	0.023604	0.00974527	0.208022	0.141459	0.0299482	0.130521	TPM3|HGNC Symbol|tropomyosin 3 [Source:HGNC Symbol;Acc:HGNC:12012]|ENSG00000143549|ENST00000330188	255114	465602	492535	312956
ENSP00000262812	1	25.59	COPE	1.37405	1.34592	0.44288	0.0118464	0.0978184	0.209196	0.103926	0.112986	0.130583	COPE|HGNC Symbol|coatomer protein complex subunit epsilon [Source:HGNC Symbol;Acc:HGNC:2234]|ENSG00000105669|ENST00000262812	81631.9	112167	109870	36153.2
ENSP00000358640	1	41.85	SLC16A1	1.11275	0.865559	1.39683	0.592345	0.739054	0.210809	0.579839	0.427577	0.131058	SLC16A1|HGNC Symbol|solute carrier family 16 (monocarboxylate transporter), member 1 [Source:HGNC Symbol;Acc:HGNC:10922]|ENSG00000155380|ENST00000369626	192432	214129	166561	268795
ENSP00000352228;ENSP00000383159	1	60.79	PCBP2	1.43012	1.75248	1.17544	0.138947	0.00579857	0.212816	0.330919	0.0230338	0.131703	PCBP2|HGNC Symbol|poly(rC) binding protein 2 [Source:HGNC Symbol;Acc:HGNC:8648]|ENSG00000197111|ENST00000359282	56116	80252.6	98342.4	65961
ENSP00000357753	1	18.21	IVL	1.06704	0.141764	0.154589	0.809799	0.0694558	0.212622	0.647324	0.0939362	0.131703	IVL|HGNC Symbol|involucrin [Source:HGNC Symbol;Acc:HGNC:6187]|ENSG00000163207|ENST00000368764	45453.2	48500.3	6443.61	7026.54
ENSP00000300026	1	21.94	PPIB	0.751063	6.52875	7.40919	0.716776	0.216358	0.212323	0.628664	0.181431	0.131703	PPIB|HGNC Symbol|peptidylprolyl isomerase B (cyclophilin B) [Source:HGNC Symbol;Acc:HGNC:9255]|ENSG00000166794|ENST00000300026	3028.87	2274.87	19774.7	22441.4
ENSP00000452637	1	17.77	GALK2	1.58096	0.563171	0.36943	0.975795	0.48839	0.214707	0.678992	0.319334	0.132563	GALK2|HGNC Symbol|galactokinase 2 [Source:HGNC Symbol;Acc:HGNC:4119]|ENSG00000156958|ENST00000560528	228336	360989	128592	84354.1
ENSP00000237858	1	16.48	GLRX	1.86596	0.598923	0.595904	0.382632	0.14487	0.217081	0.494359	0.14173	0.133733	GLRX|HGNC Symbol|glutaredoxin [Source:HGNC Symbol;Acc:HGNC:4330]|ENSG00000173221|ENST00000237858	102425	191122	61344.9	61035.8
ENSP00000271628	1	16.56	SF3B4	0.903347	1.68647	3.03618	0.639834	0.19302	0.218404	0.596676	0.172045	0.134093	SF3B4|HGNC Symbol|splicing factor 3b subunit 4 [Source:HGNC Symbol;Acc:HGNC:10771]|ENSG00000143368|ENST00000271628	105656	95444.5	178186	320792
ENSP00000466465	1	436.53	KRT13	1.11046	0.94143	1.31627	0.734576	0.839467	0.218653	0.63042	0.465069	0.134093	KRT13|HGNC Symbol|keratin 13, type I [Source:HGNC Symbol;Acc:HGNC:6415]|ENSG00000171401|ENST00000590425	430999	478609	405756	567311
ENSP00000386458	1	21.91	PRPF40A	4.04733	6.14553	2.06318	0.156854	0.122653	0.225452	0.348444	0.126904	0.137801	PRPF40A|HGNC Symbol|pre-mRNA processing factor 40 homolog A [Source:HGNC Symbol;Acc:HGNC:16463]|ENSG00000196504|ENST00000410080	16922.5	68490.9	103998	34914.2
ENSP00000234115	1	22.32	PLEKHB2	1.22266	0.672661	0.807786	0.53406	0.0663828	0.231381	0.552958	0.0919899	0.140418	PLEKHB2|HGNC Symbol|pleckstrin homology domain containing B2 [Source:HGNC Symbol;Acc:HGNC:19236]|ENSG00000115762|ENST00000234115	159357	194840	107193	128727
ENSP00000253023	1	24.9	UBE2M	1.1295	0.991288	1.33057	0.535364	0.880027	0.240652	0.552958	0.480841	0.145143	UBE2M|HGNC Symbol|ubiquitin conjugating enzyme E2M [Source:HGNC Symbol;Acc:HGNC:12491]|ENSG00000130725|ENST00000253023	56807	64163.3	56312.1	75585.5
ENSP00000345079	1	13.85	CSRP1	0.719748	0.826754	0.619417	0.37324	0.642335	0.24617	0.489915	0.38616	0.147415	CSRP1|HGNC Symbol|cysteine and glycine rich protein 1 [Source:HGNC Symbol;Acc:HGNC:2469]|ENSG00000159176|ENST00000340006	172965	124491	142999	107137
ENSP00000044462	1	20.5	PSMA4	2.19347	1.29765	0.225015	0.190411	0.523304	0.255439	0.379208	0.335445	0.151629	PSMA4|HGNC Symbol|proteasome subunit alpha 4 [Source:HGNC Symbol;Acc:HGNC:9533]|ENSG00000041357|ENST00000044462	17563.3	38524.7	22791.1	3952.02
ENSP00000007735;ENSP00000377570	1	156.95	KRT33A	1.23067	0.555757	0.632357	0.727611	0.161767	0.257034	0.63042	0.152937	0.152353	KRT33A|HGNC Symbol|keratin 33A, type I [Source:HGNC Symbol;Acc:HGNC:6450]|ENSG00000006059|ENST00000007735	4.02738e+06	4.95635e+06	2.23824e+06	2.54674e+06
ENSP00000329559	1	27	YIF1B	1.10703	1.21793	1.14782	0.862241	0.117253	0.258401	0.654573	0.124	0.15294	YIF1B|HGNC Symbol|Yip1 interacting factor homolog B (S. cerevisiae) [Source:HGNC Symbol;Acc:HGNC:30511]|ENSG00000167645|ENST00000329420	90897.9	100627	110708	104335
ENSP00000364898	1	21.43	SYK	0.191594	0.42927	0.081436	0.487127	0.89459	0.260511	0.532559	0.486831	0.153966	SYK|HGNC Symbol|spleen tyrosine kinase [Source:HGNC Symbol;Acc:HGNC:11491]|ENSG00000165025|ENST00000375746	10916.5	2091.53	4686.11	888.992
ENSP00000217971	1	14.27	PGRMC1	1.60483	0.882769	0.181966	0.538964	0.905826	0.262199	0.553378	0.4909	0.154519	PGRMC1|HGNC Symbol|progesterone receptor membrane component 1 [Source:HGNC Symbol;Acc:HGNC:16090]|ENSG00000101856|ENST00000217971	14117.4	22656.1	12462.4	2568.89
ENSP00000370372	1	18.8	NLN	0.555019	0.87391	1.17991	0.0236767	0.399144	0.266819	0.141459	0.279555	0.156784	NLN|HGNC Symbol|neurolysin (metallopeptidase M3 family) [Source:HGNC Symbol;Acc:HGNC:16058]|ENSG00000123213|ENST00000380985	100108	55561.6	87485	118118
ENSP00000364080;ENSP00000436686;ENSP00000382032;ENSP00000403786	1	131.67	HLA-DQB1	0.665586	0.209855	0.580155	0.157448	0.000663501	0.267407	0.348444	0.00845441	0.156903	HLA-DQB1|HGNC Symbol|major histocompatibility complex, class II, DQ beta 1 [Source:HGNC Symbol;Acc:HGNC:4944]|ENSG00000179344|ENST00000374943	101289	67416.7	21256.1	58763.4
ENSP00000468275;ENSP00000449612;ENSP00000449777;ENSP00000448314	1	112.34	CTD-2132N18.3	0.99476	0.967642	0.589362	0.967582	0.900363	0.268786	0.677358	0.488954	0.157259	CTD-2132N18.3|Clone-based (Vega)||ENSG00000267261|ENST00000592248	34309.6	34129.9	33199.4	20220.8
ENSP00000228506	1	25.38	MLEC	1.76887	1.77426	0.347103	0.205175	0.170455	0.278453	0.38941	0.157332	0.161764	MLEC|HGNC Symbol|malectin [Source:HGNC Symbol;Acc:HGNC:28973]|ENSG00000110917|ENST00000228506	23793.6	42087.8	42216.2	8258.85
ENSP00000376430	1	17.03	ACTL6A	0.938965	1.27865	0.240103	0.845401	0.469118	0.279791	0.652491	0.310228	0.162299	ACTL6A|HGNC Symbol|actin like 6A [Source:HGNC Symbol;Acc:HGNC:24124]|ENSG00000136518|ENST00000392662	15466.7	14522.7	19776.4	3713.61
ENSP00000247270	1	26.53	EVI2A	0.448435	2.32627	4.58501	0.375913	0.70288	0.281766	0.49156	0.413517	0.163212	EVI2A|HGNC Symbol|ecotropic viral integration site 2A [Source:HGNC Symbol;Acc:HGNC:3499]|ENSG00000126860|ENST00000247270	13990.5	6273.85	32545.7	64146.7
ENSP00000293525;ENSP00000452237	1	93.75	KRT86	0.0514054	0.0666282	0.0764285	0.251788	0.322372	0.282664	0.427106	0.240594	0.163499	KRT86|HGNC Symbol|keratin 86, type II [Source:HGNC Symbol;Acc:HGNC:6463]|ENSG00000170442|ENST00000293525	147852	7600.39	9851.12	11300.1
ENSP00000299502	1	26.01	SERPINB2	0.614654	0.52468	0.275604	0.309867	0.0391024	0.2856	0.453068	0.068146	0.164729	SERPINB2|HGNC Symbol|serpin peptidase inhibitor, clade B (ovalbumin), member 2 [Source:HGNC Symbol;Acc:HGNC:8584]|ENSG00000197632|ENST00000299502	101592	62444	53303.3	27999.2
ENSP00000377466	1	51.74	CNP	0.54769	0.66237	0.662673	0.0796436	0.104142	0.287376	0.261354	0.117003	0.165285	CNP|HGNC Symbol|2',3'-cyclic nucleotide 3' phosphodiesterase [Source:HGNC Symbol;Acc:HGNC:2158]|ENSG00000173786|ENST00000393888	157495	86258.4	104320	104368
ENSP00000377429	1	131.17	FGG	1.33126	0.853117	0.81291	0.134634	0.433053	0.288485	0.327866	0.293435	0.165456	FGG|HGNC Symbol|fibrinogen gamma chain [Source:HGNC Symbol;Acc:HGNC:3694]|ENSG00000171557|ENST00000393846	156623	208506	133618	127321
ENSP00000264441	1	28.47	PCYOX1	0.700018	0.763382	0.287443	0.0280579	0.1601	0.297386	0.151999	0.151798	0.169605	PCYOX1|HGNC Symbol|prenylcysteine oxidase 1 [Source:HGNC Symbol;Acc:HGNC:20588]|ENSG00000116005|ENST00000264441	391931	274359	299193	112658
ENSP00000244926	1	24.09	SCGB1D2	1.20507	0.470867	0.628044	0.988528	0.188065	0.301828	0.683042	0.169105	0.171418	SCGB1D2|HGNC Symbol|secretoglobin, family 1D, member 2 [Source:HGNC Symbol;Acc:HGNC:18396]|ENSG00000124935|ENST00000244926	314469	378957	148073	197500
ENSP00000011473	1	27.93	SYPL1	1.43074	1.58711	1.21876	0.174679	0.0814415	0.312681	0.367684	0.104028	0.176597	SYPL1|HGNC Symbol|synaptophysin-like 1 [Source:HGNC Symbol;Acc:HGNC:11507]|ENSG00000008282|ENST00000011473	435969	623759	691930	531342
ENSP00000337561	1	13.13	SLC43A3	1.11756	1.00057	1.13678	0.492881	0.96756	0.314507	0.536251	0.50751	0.177382	SLC43A3|HGNC Symbol|solute carrier family 43 member 3 [Source:HGNC Symbol;Acc:HGNC:17466]|ENSG00000134802|ENST00000352187	313627	350496	313807	356526
ENSP00000261267	1	22.12	LYZ	1.15317	0.66925	0.828158	0.900156	0.233857	0.321966	0.664205	0.190763	0.181087	LYZ|HGNC Symbol|lysozyme [Source:HGNC Symbol;Acc:HGNC:6740]|ENSG00000090382|ENST00000261267	913285	1.05317e+06	611216	756344
ENSP00000357695	1	26.35	S100A16	2.89574	0.212849	0.489692	0.533942	0.0164133	0.32741	0.552958	0.040069	0.18339	S100A16|HGNC Symbol|S100 calcium binding protein A16 [Source:HGNC Symbol;Acc:HGNC:20441]|ENSG00000188643|ENST00000368706	25382.8	73502	5402.71	12429.7
ENSP00000054666	1	26.63	VAMP3	0.494421	0.745998	0.538925	0.286491	0.366947	0.33079	0.445186	0.262949	0.185028	VAMP3|HGNC Symbol|vesicle associated membrane protein 3 [Source:HGNC Symbol;Acc:HGNC:12644]|ENSG00000049245|ENST00000054666	1.20194e+06	594265	896646	647757
ENSP00000328358	1	175.62	KRT79	0.0767782	0.00876119	0.0193558	0.413835	0.300438	0.339519	0.502642	0.227474	0.189132	KRT79|HGNC Symbol|keratin 79, type II [Source:HGNC Symbol;Acc:HGNC:28930]|ENSG00000185640|ENST00000330553	53082.9	4075.61	465.069	1027.46
ENSP00000261208	1	16.33	HAL	2.49198	3.54371	1.4808	0.00447042	0.000923659	0.345166	0.0659199	0.0104901	0.191719	HAL|HGNC Symbol|histidine ammonia-lyase [Source:HGNC Symbol;Acc:HGNC:4806]|ENSG00000084110|ENST00000261208	228678	569860	810370	338626
ENSP00000385942	1	36.85	XPO1	0.494037	1.02986	0.611719	0.118075	0.775971	0.345576	0.313533	0.440161	0.191719	XPO1|HGNC Symbol|exportin 1 [Source:HGNC Symbol;Acc:HGNC:12825]|ENSG00000082898|ENST00000404992	13415.7	6627.85	13816.2	8206.62
ENSP00000381634	1	17.27	SLC38A1	0.684192	0.52628	0.699635	0.318937	0.0696943	0.349284	0.456745	0.0939362	0.192726	SLC38A1|HGNC Symbol|solute carrier family 38 member 1 [Source:HGNC Symbol;Acc:HGNC:13447]|ENSG00000111371|ENST00000398637	118717	81225.4	62478.5	83058.7
ENSP00000466346	1	522.66	ACTG1	1.11851	0.958934	1.21974	0.465147	0.894118	0.348706	0.522625	0.486831	0.192726	ACTG1|HGNC Symbol|actin gamma 1 [Source:HGNC Symbol;Acc:HGNC:144]|ENSG00000184009|ENST00000570382	2.33436e+06	2.61101e+06	2.2385e+06	2.84732e+06
ENSP00000234981	1	26.39	GSTM1	0.656593	0.914444	0.524563	0.577713	0.99683	0.349106	0.569537	0.514596	0.192726	GSTM1|HGNC Symbol|glutathione S-transferase mu 1 [Source:HGNC Symbol;Acc:HGNC:4632]|ENSG00000134184|ENST00000349334	33654.7	22097.4	30775.3	17654
ENSP00000258390	1	21.93	DOCK10	0.838641	1.01868	0.64194	0.93277	0.859116	0.356937	0.669002	0.474368	0.195887	DOCK10|HGNC Symbol|dedicator of cytokinesis 10 [Source:HGNC Symbol;Acc:HGNC:23479]|ENSG00000135905|ENST00000258390	6696.74	5616.16	6821.83	4298.9
ENSP00000445113	1	14.75	DENND5B	1.16226	1.12365	1.17319	0.417611	0.430418	0.361273	0.503309	0.292642	0.197468	DENND5B|HGNC Symbol|DENN/MADD domain containing 5B [Source:HGNC Symbol;Acc:HGNC:28338]|ENSG00000170456|ENST00000544698	2.13194e+06	2.47788e+06	2.39554e+06	2.50118e+06
ENSP00000365596	1	18.29	GPR183	0.809596	0.242947	0.383987	0.820319	0.236243	0.365224	0.64826	0.191579	0.19862	GPR183|HGNC Symbol|G protein-coupled receptor 183 [Source:HGNC Symbol;Acc:HGNC:3128]|ENSG00000169508|ENST00000376414	69570.6	56324.1	16902	26714.2
ENSP00000216190	1	26.34	EIF3D	1.44947	1.65553	1.35303	0.249878	0.150354	0.368477	0.427106	0.145731	0.199531	EIF3D|HGNC Symbol|eukaryotic translation initiation factor 3 subunit D [Source:HGNC Symbol;Acc:HGNC:3278]|ENSG00000100353|ENST00000216190	47395.9	68698.7	78465.2	64128.2
ENSP00000424707	1	24.8	TMEM167A	#DIV/0!	#DIV/0!	#DIV/0!	1.35701e-07	3.17206e-07	0.373901	9.40481e-05	8.28584e-05	0.2006	TMEM167A|HGNC Symbol|transmembrane protein 167A [Source:HGNC Symbol;Acc:HGNC:28330]|ENSG00000174695|ENST00000502346	0	66126.1	36843.4	9087.97
ENSP00000341354	1	14.64	RAB37	0.997127	1.47146	1.19119	0.999332	0.0290905	0.37298	0.684377	0.0571342	0.2006	RAB37|HGNC Symbol|RAB37, member RAS oncogene family [Source:HGNC Symbol;Acc:HGNC:30268]|ENSG00000172794|ENST00000340415	53634.7	53480.7	78921.3	63889
ENSP00000367655	1	18.5	PKHD1L1	0.86205	0	0	0.200399	0.373901	0.373901	0.387997	0.26659	0.2006	PKHD1L1|HGNC Symbol|polycystic kidney and hepatic disease 1 (autosomal recessive)-like 1 [Source:HGNC Symbol;Acc:HGNC:20313]|ENSG00000205038|ENST00000378402	11615.6	10013.2	0	0
ENSP00000350378	1	25.6	GOLGA7	1.0071	1.2897	1.64602	0.856272	0.233046	0.374699	0.654127	0.190763	0.200764	GOLGA7|HGNC Symbol|golgin A7 [Source:HGNC Symbol;Acc:HGNC:24876]|ENSG00000147533|ENST00000357743	36476	36734.8	47043.1	60040.1
ENSP00000357731	1	14.65	LOR	0.759049	0.386756	0.741443	0.395594	0.0421296	0.38897	0.496465	0.0696863	0.206778	LOR|HGNC Symbol|loricrin [Source:HGNC Symbol;Acc:HGNC:6663]|ENSG00000203782|ENST00000368742	323900	245856	125270	240153
ENSP00000013034	1	20.26	NME1	0.630977	0.6786	0.756406	0.135926	0.185839	0.388513	0.327866	0.167681	0.206778	NME1|HGNC Symbol|NME/NM23 nucleoside diphosphate kinase 1 [Source:HGNC Symbol;Acc:HGNC:7849]|ENSG00000239672|ENST00000013034	427338	269640	289991	323241
ENSP00000310040	1	99.09	EIF3F	1.98737	3.43121	0.720653	0.255901	0.00402746	0.393534	0.429425	0.0203779	0.207881	EIF3F|HGNC Symbol|eukaryotic translation initiation factor 3 subunit F [Source:HGNC Symbol;Acc:HGNC:3275]|ENSG00000175390|ENST00000309828	179149	356035	614698	129104
ENSP00000209718;ENSP00000414056	1	75.64	KRT23	1.38446	0.546087	0.757007	0.834348	0.0740601	0.393598	0.648599	0.0982006	0.207881	KRT23|HGNC Symbol|keratin 23, type I [Source:HGNC Symbol;Acc:HGNC:6438]|ENSG00000108244|ENST00000209718	40199.8	55655	21952.6	30431.5
ENSP00000259477	1	21.6	ARPC5L	1.18674	0.777323	0.77245	0.944833	0.418339	0.39244	0.67092	0.28719	0.207881	ARPC5L|HGNC Symbol|actin related protein 2/3 complex subunit 5-like [Source:HGNC Symbol;Acc:HGNC:23366]|ENSG00000136950|ENST00000259477	157192	186546	122189	121423
ENSP00000380511	1	18.89	HAGH	1.11262	0.886013	0.670931	0.57712	0.75199	0.403086	0.569537	0.431714	0.211521	HAGH|HGNC Symbol|hydroxyacylglutathione hydrolase [Source:HGNC Symbol;Acc:HGNC:4805]|ENSG00000063854|ENST00000397353	9975.4	11098.9	8838.33	6692.81
ENSP00000270233	1	19.96	BCAM	0.982478	0.724604	1.17052	0.939877	0.127268	0.407887	0.670838	0.130882	0.21349	BCAM|HGNC Symbol|basal cell adhesion molecule (Lutheran blood group) [Source:HGNC Symbol;Acc:HGNC:6722]|ENSG00000187244|ENST00000270233	255036	250568	184800	298525
ENSP00000300873	1	21.72	GNG8	0.818929	1.55024	1.14353	0.450315	0.0621761	0.413332	0.515855	0.088993	0.215233	GNG8|HGNC Symbol|guanine nucleotide binding protein (G protein), gamma 8 [Source:HGNC Symbol;Acc:HGNC:19664]|ENSG00000167414|ENST00000300873	60479.3	49528.2	93757.7	69159.7
ENSP00000340554;ENSP00000354117	1	36.01	TTN	1.15302	0.169249	2.30305	0.71432	0.113169	0.42295	0.628664	0.122151	0.219298	TTN|HGNC Symbol|titin [Source:HGNC Symbol;Acc:HGNC:12403]|ENSG00000155657|ENST00000342175	94450.3	108903	15985.6	217524
ENSP00000467501	1	149.34	RAB8A	0.930198	1.09121	2.09605	0.609429	0.661725	0.43121	0.584684	0.395994	0.222551	RAB8A|HGNC Symbol|RAB8A, member RAS oncogene family [Source:HGNC Symbol;Acc:HGNC:7007]|ENSG00000167461|ENST00000586682	124235	115563	135566	260402
ENSP00000370750	1	26.6	RDH11	1.3059	1.91891	1.18202	0.345438	0.0162238	0.439513	0.469104	0.0399799	0.224572	RDH11|HGNC Symbol|retinol dehydrogenase 11 (all-trans/9-cis/11-cis) [Source:HGNC Symbol;Acc:HGNC:17964]|ENSG00000072042|ENST00000381346	57165.2	74652.2	109695	67570.5
ENSP00000365891	1	24.88	WAS	0.631693	0.842745	1.13147	0.0114711	0.233452	0.438996	0.101924	0.190763	0.224572	WAS|HGNC Symbol|Wiskott-Aldrich syndrome [Source:HGNC Symbol;Acc:HGNC:12731]|ENSG00000015285|ENST00000376701	206165	130233	173744	233269
ENSP00000310491	1	25.66	ARHGAP1	1.01987	1.43105	1.2959	0.747611	0.236528	0.439538	0.634967	0.191579	0.224572	ARHGAP1|HGNC Symbol|Rho GTPase activating protein 1 [Source:HGNC Symbol;Acc:HGNC:673]|ENSG00000175220|ENST00000311956	48179.1	49136.3	68946.9	62435.4
ENSP00000364190	1	18.73	PBX2	1.7847	0	0.893998	0.99635	0.000987741	0.441119	0.684363	0.0105311	0.225038	PBX2|HGNC Symbol|pre-B-cell leukemia homeobox 2 [Source:HGNC Symbol;Acc:HGNC:8633]|ENSG00000204304|ENST00000375050	30032.9	53599.7	0	26849.3
ENSP00000304710	1	19.22	TMC7	1.06276	0.981884	1.42849	0.439502	0.91459	0.448399	0.511928	0.494112	0.227388	TMC7|HGNC Symbol|transmembrane channel like 7 [Source:HGNC Symbol;Acc:HGNC:23000]|ENSG00000170537|ENST00000304381	8866.22	9422.64	8705.6	12665.3
ENSP00000238497	1	16.56	VPS4B	0.611454	0.778934	0.797217	0.278093	0.390423	0.456441	0.443365	0.276005	0.231167	VPS4B|HGNC Symbol|vacuolar protein sorting 4 homolog B (S. cerevisiae) [Source:HGNC Symbol;Acc:HGNC:10895]|ENSG00000119541|ENST00000238497	58312.1	35655.1	45421.2	46487.4
ENSP00000319713	1	25.43	AGTRAP	1.1593	1.21235	0.791623	0.603076	0.178387	0.457959	0.584004	0.16236	0.231228	AGTRAP|HGNC Symbol|angiotensin II receptor-associated protein [Source:HGNC Symbol;Acc:HGNC:13539]|ENSG00000177674|ENST00000314340	133238	154462	161530	105474
ENSP00000327431	1	64.25	HBG1	0.849053	2.2234	1.33591	0.462485	0.184713	0.458812	0.522599	0.166954	0.231228	HBG1|HGNC Symbol|hemoglobin subunit gamma 1 [Source:HGNC Symbol;Acc:HGNC:4831]|ENSG00000213934|ENST00000330597	19849	16852.9	44132.2	26516.6
ENSP00000293745	1	72.87	KRT72	1.46011	0.674297	1.23913	0.314078	0.194937	0.461352	0.454431	0.172611	0.231688	KRT72|HGNC Symbol|keratin 72, type II [Source:HGNC Symbol;Acc:HGNC:28932]|ENSG00000170486|ENST00000293745	657785	960442	443542	815080
ENSP00000343818	1	13.93	CDK5RAP2	1.09132	0.315377	0.44045	0.656876	0.267325	0.475608	0.604006	0.210032	0.236932	CDK5RAP2|HGNC Symbol|CDK5 regulatory subunit associated protein 2 [Source:HGNC Symbol;Acc:HGNC:18672]|ENSG00000136861|ENST00000349780	362757	395883	114405	159776
ENSP00000344648	1	26.6	SLC37A1	7.05879	1.91701	0.266284	0.793586	0.389324	0.475959	0.647324	0.275601	0.236932	SLC37A1|HGNC Symbol|solute carrier family 37 (glucose-6-phosphate transporter), member 1 [Source:HGNC Symbol;Acc:HGNC:11024]|ENSG00000160190|ENST00000352133	1949.24	13759.3	3736.72	519.052
ENSP00000312946	1	26.98	STAB1	0.720177	0.85597	0.621202	0.679531	0.945699	0.476529	0.614818	0.501221	0.236932	STAB1|HGNC Symbol|stabilin 1 [Source:HGNC Symbol;Acc:HGNC:18628]|ENSG00000010327|ENST00000321725	21593.7	15551.3	18483.6	13414
ENSP00000415200	1	24.42	AC018755.18	0.233221	1.8469	0.643229	0.206779	0.399452	0.485244	0.38941	0.279555	0.240677	AC018755.18|Clone-based (Vega)||ENSG00000268500|ENST00000429354	151295	35285.2	279427	97317.6
ENSP00000252490	1	25.27	APOC4-APOC2	1.16874	1.04491	1.04439	0.393863	0.208404	0.487602	0.496305	0.179252	0.240862	APOC4-APOC2|HGNC Symbol|APOC4-APOC2 readthrough (NMD candidate) [Source:HGNC Symbol;Acc:HGNC:44426]|ENSG00000224916|ENST00000252490	529513	618864	553291	553020
ENSP00000291568	1	24.83	CSTB	1.05695	0.599722	0.744649	0.702499	0.277115	0.487949	0.626396	0.215107	0.240862	CSTB|HGNC Symbol|cystatin B [Source:HGNC Symbol;Acc:HGNC:2482]|ENSG00000160213|ENST00000291568	186943	197588	112114	139207
ENSP00000220325	1	247.47	EHD4	1.49058	0.539491	1.16194	0.46558	0.158585	0.494501	0.522625	0.151184	0.243195	EHD4|HGNC Symbol|EH domain containing 4 [Source:HGNC Symbol;Acc:HGNC:3245]|ENSG00000103966|ENST00000220325	1.14881e+06	1.7124e+06	619774	1.33485e+06
ENSP00000356540	1	32.23	STX11	0.926667	1.02125	0.879621	0.556451	0.745341	0.501282	0.564641	0.429312	0.245936	STX11|HGNC Symbol|syntaxin 11 [Source:HGNC Symbol;Acc:HGNC:11429]|ENSG00000135604|ENST00000367568	225014	208513	229795	197927
ENSP00000378163	1	14.68	RPL34	1.10452	1.78764	0.961821	0.809348	0.170084	0.511446	0.647324	0.157332	0.24942	RPL34|HGNC Symbol|ribosomal protein L34 [Source:HGNC Symbol;Acc:HGNC:10340]|ENSG00000109475|ENST00000394668	60685.2	67028.2	108483	58368.3
ENSP00000296370	1	33.83	S100P	1.82578	0.853452	1.4946	0.526614	0.448633	0.513861	0.550269	0.29977	0.250297	S100P|HGNC Symbol|S100 calcium binding protein P [Source:HGNC Symbol;Acc:HGNC:10504]|ENSG00000163993|ENST00000296370	49710.7	90760.7	42425.7	74297.8
ENSP00000261173;ENSP00000340930	1	26.62	ATP2B1	0.0641522	0	0.410681	0.412581	0.118237	0.522605	0.502642	0.124789	0.253527	ATP2B1|HGNC Symbol|ATPase, Ca++ transporting, plasma membrane 1 [Source:HGNC Symbol;Acc:HGNC:814]|ENSG00000070961|ENST00000261173	7875.54	505.233	0	3234.33
ENSP00000311679	1	15.48	ZNF483	0.747695	0.971946	0.930525	0.0909726	0.835115	0.526608	0.274576	0.464135	0.254616	ZNF483|HGNC Symbol|zinc finger protein 483 [Source:HGNC Symbol;Acc:HGNC:23384]|ENSG00000173258|ENST00000309235	5.20304e+07	3.89028e+07	5.05708e+07	4.84156e+07
ENSP00000222823	1	14.61	NOD1	0.849029	1.07403	1.1259	0.755873	0.542703	0.534922	0.638074	0.342833	0.257476	NOD1|HGNC Symbol|nucleotide binding oligomerization domain containing 1 [Source:HGNC Symbol;Acc:HGNC:16390]|ENSG00000106100|ENST00000222823	1.39432e+06	1.18382e+06	1.49754e+06	1.56987e+06
ENSP00000251453	1	26.5	RPS16	0.767472	1.4423	1.19864	0.344782	0.232164	0.540111	0.469104	0.190705	0.259055	RPS16|HGNC Symbol|ribosomal protein S16 [Source:HGNC Symbol;Acc:HGNC:10396]|ENSG00000105193|ENST00000251453	134276	103053	193665	160948
ENSP00000264205	1	16.43	ECE1	0.890805	0.844404	0.871643	0.403244	0.308744	0.539979	0.499944	0.232751	0.259055	ECE1|HGNC Symbol|endothelin converting enzyme 1 [Source:HGNC Symbol;Acc:HGNC:3146]|ENSG00000117298|ENST00000264205	335941	299257	283670	292820
ENSP00000325548	1	26.72	CNDP2	0.853412	1.28779	1.44982	0.761718	0.437494	0.538957	0.638723	0.29606	0.259055	CNDP2|HGNC Symbol|CNDP dipeptidase 2 (metallopeptidase M20 family) [Source:HGNC Symbol;Acc:HGNC:24437]|ENSG00000133313|ENST00000324262	16514	14093.2	21266.5	23942.3
ENSP00000225538	1	18.75	P2RX1	0.229913	0.390922	0.458896	0.147915	0.405651	0.545886	0.338844	0.281577	0.261127	P2RX1|HGNC Symbol|purinergic receptor P2X, ligand gated ion channel, 1 [Source:HGNC Symbol;Acc:HGNC:8533]|ENSG00000108405|ENST00000225538	1.62535e+06	373689	635384	745865
ENSP00000298556	1	22.15	HPRT1	1.57312	1.77039	5.84157	0.077547	0.0375248	0.552985	0.260588	0.0666801	0.263677	HPRT1|HGNC Symbol|hypoxanthine phosphoribosyltransferase 1 [Source:HGNC Symbol;Acc:HGNC:5157]|ENSG00000165704|ENST00000298556	6523.47	10262.2	11549.1	38107.3
ENSP00000327747	1	31.11	DMBT1	0.967848	0.658056	0.765342	0.920531	0.364757	0.564249	0.664205	0.262117	0.267828	DMBT1|HGNC Symbol|deleted in malignant brain tumors 1 [Source:HGNC Symbol;Acc:HGNC:2926]|ENSG00000187908|ENST00000330163	829456	802787	545828	634817
ENSP00000236147	1	21.47	SELL	0.611404	0.693257	1.08711	0.181253	0.103337	0.565909	0.370553	0.116349	0.268269	SELL|HGNC Symbol|selectin L [Source:HGNC Symbol;Acc:HGNC:10720]|ENSG00000188404|ENST00000236147	141016	86217.7	97760.3	153300
ENSP00000291358	1	14.81	IQCC	2.24387	3.1184	1.3117	0.327908	0.0114238	0.568339	0.460635	0.0331562	0.269108	IQCC|HGNC Symbol|IQ motif containing C [Source:HGNC Symbol;Acc:HGNC:25545]|ENSG00000160051|ENST00000291358	27182.7	60994.4	84766.6	35655.6
ENSP00000327694	1	19	AP2A2	1.03353	1.0351	0.820237	0.864198	0.742927	0.592144	0.654573	0.428394	0.278759	AP2A2|HGNC Symbol|adaptor related protein complex 2, alpha 2 subunit [Source:HGNC Symbol;Acc:HGNC:562]|ENSG00000183020|ENST00000332231	26465.3	27352.7	27394.3	21707.8
ENSP00000301072;ENSP00000449325;ENSP00000450268;ENSP00000448211;ENSP00000449460;ENSP00000448648;ENSP00000446613	1	553.7	TUBA1C	1.7482	0.765508	0.590745	0.442708	0.948798	0.59159	0.514697	0.502206	0.278759	TUBA1C|HGNC Symbol|tubulin alpha 1c [Source:HGNC Symbol;Acc:HGNC:20768]|ENSG00000167553|ENST00000301072	405293	708532	310255	239425
ENSP00000347538	1	15.05	SYT17	1.28053	0.397432	1.71069	0.71236	0.115637	0.593244	0.628664	0.123289	0.278766	SYT17|HGNC Symbol|synaptotagmin 17 [Source:HGNC Symbol;Acc:HGNC:24119]|ENSG00000103528|ENST00000355377	1.91959e+06	2.45809e+06	762907	3.28383e+06
ENSP00000351113	1	13.68	FRYL	0.40516	0.330442	0.332374	0.499748	0.507481	0.594765	0.541377	0.328121	0.279025	FRYL|HGNC Symbol|FRY like transcription coactivator [Source:HGNC Symbol;Acc:HGNC:29127]|ENSG00000075539|ENST00000358350	343690	139250	113570	114234
ENSP00000342830;ENSP00000445826;ENSP00000433580	1	119.54	RDX	0.52044	0.867427	1.07526	0.350386	0.983996	0.602554	0.470611	0.509984	0.281382	RDX|HGNC Symbol|radixin [Source:HGNC Symbol;Acc:HGNC:9944]|ENSG00000137710|ENST00000343115	32369.2	16846.2	28077.9	34805.4
ENSP00000318804	1	17.68	CRLF3	0.908686	1.27059	1.06435	0.572363	0.166259	0.604749	0.568305	0.155382	0.281697	CRLF3|HGNC Symbol|cytokine receptor-like factor 3 [Source:HGNC Symbol;Acc:HGNC:17177]|ENSG00000176390|ENST00000324238	41148.7	37391.2	52283.1	43796.5
ENSP00000242577	1	24.57	DYNLL1	1.44375	1.68398	0.70401	0.282572	0.181084	0.609502	0.444132	0.163957	0.283004	DYNLL1|HGNC Symbol|dynein, light chain, LC8-type 1 [Source:HGNC Symbol;Acc:HGNC:15476]|ENSG00000088986|ENST00000242577	39448.6	56953.9	66430.5	27772.2
ENSP00000416673	1	14.1	PATL2	0.440019	0.49345	0.527125	0.433813	0.546297	0.614243	0.509578	0.343856	0.28488	PATL2|HGNC Symbol|protein associated with topoisomerase II homolog 2 (yeast) [Source:HGNC Symbol;Acc:HGNC:33630]|ENSG00000229474|ENST00000434130	182479	80294	90044	96189
ENSP00000319200;ENSP00000271971	1	19.38	ARHGEF18	0.707477	0.918803	1.08705	0.20802	0.59682	0.620023	0.38941	0.366386	0.287234	ARHGEF18|HGNC Symbol|Rho/Rac guanine nucleotide exchange factor 18 [Source:HGNC Symbol;Acc:HGNC:17090]|ENSG00000104880|ENST00000319670	34145	24156.8	31372.5	37117.5
ENSP00000346022	1	24.05	RPL9	0.815976	1.92158	0.79722	0.915423	0.161887	0.628443	0.664205	0.152937	0.290145	RPL9|HGNC Symbol|ribosomal protein L9 [Source:HGNC Symbol;Acc:HGNC:10369]|ENSG00000163682|ENST00000295955	11622.8	9483.96	22334.2	9265.96
ENSP00000229314	1	26.97	GOLT1B	3.30928	4.08642	2.62644	0.00852499	0.00281712	0.63085	0.0893433	0.0174576	0.290597	GOLT1B|HGNC Symbol|golgi transport 1B [Source:HGNC Symbol;Acc:HGNC:20175]|ENSG00000111711|ENST00000229314	7355.71	24342.1	30058.5	19319.3
ENSP00000357080	1	26.94	VSIG8	0.246256	0.156364	0.26473	0.577146	0.332732	0.630232	0.569537	0.246216	0.290597	VSIG8|HGNC Symbol|V-set and immunoglobulin domain containing 8 [Source:HGNC Symbol;Acc:HGNC:32063]|ENSG00000243284|ENST00000368100	89807.4	22115.6	14042.6	23774.7
ENSP00000355890	1	16.27	EPRS	2.49572	5.24428	1.7006	0.374413	0.105893	0.632519	0.490524	0.118209	0.291036	EPRS|HGNC Symbol|glutamyl-prolyl-tRNA synthetase [Source:HGNC Symbol;Acc:HGNC:3418]|ENSG00000136628|ENST00000366923	5430.62	13553.3	28479.7	9235.3
ENSP00000344106;ENSP00000340903;ENSP00000437971;ENSP00000346492	1	118.84	RTN3	1.22642	1.19282	1.05321	0.397649	0.215098	0.635884	0.496465	0.181373	0.291925	RTN3|HGNC Symbol|reticulon 3 [Source:HGNC Symbol;Acc:HGNC:10469]|ENSG00000133318|ENST00000339997	988526	1.21235e+06	1.17914e+06	1.04112e+06
ENSP00000005257;ENSP00000413227	1	100.79	RALA	0.997263	0.920772	1.11431	0.894737	0.194794	0.649075	0.663057	0.172611	0.295979	RALA|HGNC Symbol|v-ral simian leukemia viral oncogene homolog A (ras related) [Source:HGNC Symbol;Acc:HGNC:9839]|ENSG00000006451|ENST00000005257	274046	273296	252334	305374
ENSP00000366169;ENSP00000469573	1	362.61	MYH14	1.08244	0.976086	1.05035	0.551797	0.913737	0.648926	0.562346	0.494112	0.295979	MYH14|HGNC Symbol|myosin, heavy chain 14, non-muscle [Source:HGNC Symbol;Acc:HGNC:23212]|ENSG00000105357|ENST00000376970	9.83904e+06	1.06501e+07	9.60375e+06	1.03344e+07
ENSP00000348283	1	14.81	WWP2	0.920048	1.06815	0.938115	0.472774	0.697962	0.655987	0.525934	0.411551	0.298796	WWP2|HGNC Symbol|WW domain containing E3 ubiquitin protein ligase 2 [Source:HGNC Symbol;Acc:HGNC:16804]|ENSG00000198373|ENST00000356003	486153	447284	519285	456067
ENSP00000222553	1	26.69	NAMPT	1.17543	0.506625	0.449534	0.808443	0.692915	0.670358	0.647324	0.409755	0.305001	NAMPT|HGNC Symbol|nicotinamide phosphoribosyltransferase [Source:HGNC Symbol;Acc:HGNC:30092]|ENSG00000105835|ENST00000222553	13684.3	16084.9	6932.8	6151.55
ENSP00000365757	1	26.59	PIP4K2A	0.860688	0.871358	0.781332	0.865534	0.925172	0.674054	0.654869	0.495728	0.30634	PIP4K2A|HGNC Symbol|phosphatidylinositol-5-phosphate 4-kinase, type II, alpha [Source:HGNC Symbol;Acc:HGNC:8997]|ENSG00000150867|ENST00000376573	90857.6	78200	79169.5	70989.9
ENSP00000257901;ENSP00000440240	1	90.31	KRT85	1.08282	0.93194	0.907637	0.669916	0.771823	0.677089	0.608502	0.439505	0.307376	KRT85|HGNC Symbol|keratin 85, type II [Source:HGNC Symbol;Acc:HGNC:6462]|ENSG00000135443|ENST00000257901	132489	143462	123472	120252
ENSP00000254029	1	13.67	WDR44	1.06575	1.08272	0.964311	0.567406	0.503349	0.684746	0.567448	0.326257	0.309816	WDR44|HGNC Symbol|WD repeat domain 44 [Source:HGNC Symbol;Acc:HGNC:30512]|ENSG00000131725|ENST00000254029	64502.5	68743.8	69837.8	62200.5
ENSP00000378107	1	216.02	RTN4	0.912754	1.11412	1.03434	0.427378	0.32033	0.686435	0.505678	0.239755	0.309892	RTN4|HGNC Symbol|reticulon 4 [Source:HGNC Symbol;Acc:HGNC:14085]|ENSG00000115310|ENST00000394609	405503	370125	451780	419429
ENSP00000009530	1	28.05	CD74	0.820635	0.772696	1.04261	0.339895	0.215605	0.69501	0.468312	0.181373	0.313416	CD74|HGNC Symbol|CD74 molecule, major histocompatibility complex, class II invariant chain [Source:HGNC Symbol;Acc:HGNC:1697]|ENSG00000019582|ENST00000009530	290763	238610	224671	303153
ENSP00000251968	1	21.19	TSG101	3.53462	8.93321	0.160287	0.117011	0.0836884	0.696321	0.312073	0.105352	0.313659	TSG101|HGNC Symbol|tumor susceptibility 101 [Source:HGNC Symbol;Acc:HGNC:15971]|ENSG00000074319|ENST00000251968	8750.62	30930.1	78171.1	1402.61
ENSP00000301764	1	25.8	DDB1	0.780058	1.50136	0.724474	0.419498	0.282371	0.699776	0.503309	0.2179	0.31452	DDB1|HGNC Symbol|damage-specific DNA binding protein 1 [Source:HGNC Symbol;Acc:HGNC:2717]|ENSG00000167986|ENST00000301764	13573.4	10588.1	20378.7	9833.61
ENSP00000325905	1	25.16	SRSF7	2.0258	1.04221	1.04252	0.317099	0.765475	0.704277	0.455946	0.437533	0.316194	SRSF7|HGNC Symbol|serine/arginine-rich splicing factor 7 [Source:HGNC Symbol;Acc:HGNC:10789]|ENSG00000115875|ENST00000313117	259220	525127	270162	270241
ENSP00000366650	1	61.04	PYGM	1.31142	1.42215	1.08412	0.134116	0.0621044	0.716241	0.327866	0.088993	0.319452	PYGM|HGNC Symbol|phosphorylase, glycogen, muscle [Source:HGNC Symbol;Acc:HGNC:9726]|ENSG00000068976|ENST00000377432	146232	191772	207963	158532
ENSP00000363993	1	22.58	PSMB9	0.531834	0.966247	0.875613	0.0973573	0.964439	0.715249	0.282572	0.506665	0.319452	PSMB9|HGNC Symbol|proteasome subunit beta 9 [Source:HGNC Symbol;Acc:HGNC:9546]|ENSG00000240065|ENST00000374859	51738.7	27516.4	49992.4	45303.1
ENSP00000317985	1	26.12	ROCK2	1.54646	1.76289	0.912699	0.624438	0.0845603	0.719878	0.591213	0.105632	0.320723	ROCK2|HGNC Symbol|Rho-associated, coiled-coil containing protein kinase 2 [Source:HGNC Symbol;Acc:HGNC:10252]|ENSG00000134318|ENST00000315872	37778.6	58423.2	66599.6	34480.5
ENSP00000365042	1	31.38	CSNK2B	6.49175	12.9969	1.35495	0.0286144	0.000980602	0.720823	0.151999	0.0105311	0.320793	CSNK2B|HGNC Symbol|casein kinase 2, beta polypeptide [Source:HGNC Symbol;Acc:HGNC:2460]|ENSG00000204435|ENST00000375882	7559.7	49075.7	98252.5	10243
ENSP00000292896	1	63.94	HBE1	1.36706	1.62711	1.03164	0.307251	0.162207	0.738066	0.452053	0.152963	0.327037	HBE1|HGNC Symbol|hemoglobin subunit epsilon 1 [Source:HGNC Symbol;Acc:HGNC:4830]|ENSG00000213931|ENST00000292896	38845	53103.4	63205.2	40074.1
ENSP00000436812	1	20	MUC5B	0.744175	0.368691	0.595449	0.53131	0.448121	0.748281	0.552958	0.29977	0.330843	MUC5B|HGNC Symbol|mucin 5B, oligomeric mucus/gel-forming [Source:HGNC Symbol;Acc:HGNC:7516]|ENSG00000117983|ENST00000529681	92927.7	69154.5	34261.6	55333.7
ENSP00000262061	1	26.5	COPZ1	0.952796	1.55065	1.02927	0.983821	0.15196	0.749757	0.681158	0.146472	0.331137	COPZ1|HGNC Symbol|coatomer protein complex subunit zeta 1 [Source:HGNC Symbol;Acc:HGNC:2243]|ENSG00000111481|ENST00000262061	75726.5	72151.9	117425	77943
ENSP00000342056	1	26.81	CS	2.09903	1.4357	1.03067	0.0400573	0.170415	0.75836	0.185079	0.157332	0.33385	CS|HGNC Symbol|citrate synthase [Source:HGNC Symbol;Acc:HGNC:2422]|ENSG00000062485|ENST00000351328	55363	116209	79484.7	57061.1
ENSP00000322147;ENSP00000337838;ENSP00000489133	1	231.96	RTN4	0.768956	1.09821	1.48998	0.093252	0.393862	0.760598	0.277574	0.27806	0.334473	RTN4|HGNC Symbol|reticulon 4 [Source:HGNC Symbol;Acc:HGNC:14085]|ENSG00000115310|ENST00000317610	253140	194654	278002	377175
ENSP00000253815	1	25.86	UBE2D2	0.76998	0.827574	1.07821	0.450109	0.473287	0.770374	0.515855	0.312589	0.337678	UBE2D2|HGNC Symbol|ubiquitin conjugating enzyme E2D 2 [Source:HGNC Symbol;Acc:HGNC:12475]|ENSG00000131508|ENST00000253815	227961	175525	188655	245790
ENSP00000353099	1	78.02	HLA-DRB1	1.0175	0.491257	1.01961	0.911729	0.00754978	0.777548	0.664205	0.0253311	0.339105	HLA-DRB1|HGNC Symbol|major histocompatibility complex, class II, DR beta 1 [Source:HGNC Symbol;Acc:HGNC:4948]|ENSG00000196126|ENST00000360004	336502	342392	165309	343100
ENSP00000327647	1	24.2	CRADD	1.22714	0.286576	0.806666	0.760412	0.199933	0.776874	0.638723	0.175121	0.339105	CRADD|HGNC Symbol|CASP2 and RIPK1 domain containing adaptor with death domain [Source:HGNC Symbol;Acc:HGNC:2340]|ENSG00000169372|ENST00000332896	208773	256194	59829.3	168410
ENSP00000217244	1	26.45	CSNK2A1	1.64994	1.85817	0.949376	0.0171983	0.0118459	0.780551	0.125714	0.0332722	0.339218	CSNK2A1|HGNC Symbol|casein kinase 2, alpha 1 polypeptide [Source:HGNC Symbol;Acc:HGNC:2457]|ENSG00000101266|ENST00000217244	68566.6	113131	127408	65095.5
ENSP00000035383	1	6.4	LRRC7	0.108026	0.421046	0.0193208	0.884542	0.615381	0.782623	0.659885	0.375136	0.339394	LRRC7|HGNC Symbol|leucine rich repeat containing 7 [Source:HGNC Symbol;Acc:HGNC:18531]|ENSG00000033122|ENST00000035383	12469.2	1347	5250.11	240.915
ENSP00000346976	1	28.76	LSR	0.709679	0.757653	0.977382	0.177928	0.0786923	0.80282	0.368275	0.102266	0.345212	LSR|HGNC Symbol|lipolysis stimulated lipoprotein receptor [Source:HGNC Symbol;Acc:HGNC:29572]|ENSG00000105699|ENST00000354900	237383	168466	179854	232014
ENSP00000354346	1	14.57	MATR3	0.663221	0.937391	0.976375	0.137566	0.5397	0.813883	0.329897	0.341763	0.348864	MATR3|EntrezGene|matrin 3 [Source:EntrezGene;Acc:9782]|ENSG00000280987|ENST00000361059	395844	262532	371060	386492
ENSP00000344259	1	26.41	UBE2L3	0.73874	1.33714	4.09306	0.348674	0.88082	0.816719	0.469221	0.480841	0.349344	UBE2L3|HGNC Symbol|ubiquitin conjugating enzyme E2L 3 [Source:HGNC Symbol;Acc:HGNC:12488]|ENSG00000185651|ENST00000342192	9967.19	7363.16	13327.5	40796.3
ENSP00000262584	1	15.12	RPL8	1.00353	1.02821	1.06128	0.905641	0.587324	0.820535	0.664205	0.361832	0.350115	RPL8|HGNC Symbol|ribosomal protein L8 [Source:HGNC Symbol;Acc:HGNC:10368]|ENSG00000161016|ENST00000262584	192107	192786	197526	203881
ENSP00000356214	1	27.34	MYCT1	1.08339	1.03286	0.935103	0.795623	0.741009	0.820534	0.647324	0.427965	0.350115	MYCT1|HGNC Symbol|myc target 1 [Source:HGNC Symbol;Acc:HGNC:23172]|ENSG00000120279|ENST00000367245	583199	631834	602362	545351
ENSP00000359662	1	21.95	CD40LG	0.749043	0.84271	1.03633	0.388162	0.636608	0.833698	0.494554	0.384932	0.354373	CD40LG|HGNC Symbol|CD40 ligand [Source:HGNC Symbol;Acc:HGNC:11935]|ENSG00000102245|ENST00000370628	1.26552e+06	947932	1.06647e+06	1.3115e+06
ENSP00000333470	1	13.72	BET1L	1.63986	1.66296	1.06604	0.0603455	0.0117221	0.845887	0.22959	0.0332722	0.358432	BET1L|HGNC Symbol|Bet1 golgi vesicular membrane trafficking protein like [Source:HGNC Symbol;Acc:HGNC:19348]|ENSG00000177951|ENST00000332865	103444	169634	172023	110276
ENSP00000326381	1	58.39	EIF4A2	2.36177	5.88547	2.67969	0.282608	0.19694	0.850937	0.444132	0.173502	0.359766	EIF4A2|HGNC Symbol|eukaryotic translation initiation factor 4A2 [Source:HGNC Symbol;Acc:HGNC:3284]|ENSG00000156976|ENST00000323963	9612.75	22703.1	56575.6	25759.2
ENSP00000302021	1	21.58	MUC7	0.549605	0.198736	0.652986	0.589012	0.214073	0.851686	0.578209	0.18126	0.359766	MUC7|HGNC Symbol|mucin 7, secreted [Source:HGNC Symbol;Acc:HGNC:7518]|ENSG00000171195|ENST00000304887	243374	133760	48367.1	158920
ENSP00000255040	1	14.39	APCS	0.984931	1.15405	1.02166	0.855711	0.205499	0.853308	0.654127	0.177451	0.359956	APCS|HGNC Symbol|amyloid P component, serum [Source:HGNC Symbol;Acc:HGNC:584]|ENSG00000132703|ENST00000255040	448940	442175	518097	458664
ENSP00000355651	1	22.18	RAB4A	1.1674	1.10061	1.01338	0.2646	0.464748	0.858153	0.437268	0.308118	0.361373	RAB4A|HGNC Symbol|RAB4A, member RAS oncogene family [Source:HGNC Symbol;Acc:HGNC:9781]|ENSG00000168118|ENST00000366690	97969.8	114370	107827	99281
ENSP00000364126	1	17.42	APEX2	5.19571	2.61742	1.11675	0.0123031	0.0455106	0.871879	0.106583	0.0731569	0.366774	APEX2|HGNC Symbol|APEX nuclease (apurinic/apyrimidinic endonuclease) 2 [Source:HGNC Symbol;Acc:HGNC:17889]|ENSG00000169188|ENST00000374987	37245.3	193516	97486.6	41593.8
ENSP00000223321	1	18.66	PSMA2	0.818513	0.806552	1.90848	0.448777	0.267504	0.878528	0.515855	0.210032	0.368809	PSMA2|HGNC Symbol|proteasome subunit alpha 2 [Source:HGNC Symbol;Acc:HGNC:9531]|ENSG00000106588|ENST00000223321	56904.9	46577.4	45896.8	108602
ENSP00000417857	1	20.63	FOXP1	0.914632	0.873423	0.99566	0.840477	0.668684	0.891052	0.652289	0.399244	0.373227	FOXP1|HGNC Symbol|forkhead box P1 [Source:HGNC Symbol;Acc:HGNC:3823]|ENSG00000114861|ENST00000484350	261790	239442	228654	260654
ENSP00000348983	1	14.78	COG6	2.0808	0.714047	0.667474	0.739512	0.817269	0.891803	0.630576	0.456539	0.373227	COG6|HGNC Symbol|component of oligomeric golgi complex 6 [Source:HGNC Symbol;Acc:HGNC:18621]|ENSG00000133103|ENST00000356576	486015	1.0113e+06	347037	324403
ENSP00000264893	1	26.49	40787	0.919062	0.993374	0.963217	0.692364	0.922934	0.890973	0.623174	0.495546	0.373227	SEPT11|HGNC Symbol|septin 11 [Source:HGNC Symbol;Acc:HGNC:25589]|ENSG00000138758|ENST00000264893	152178	139861	151169	146580
ENSP00000304236	1	24.54	CD14	0.70305	1.20664	1.03687	0.25165	0.671754	0.895315	0.427106	0.399707	0.373928	CD14|HGNC Symbol|CD14 molecule [Source:HGNC Symbol;Acc:HGNC:1628]|ENSG00000170458|ENST00000302014	23947.8	16836.5	28896.5	24830.8
ENSP00000357131	1	18.91	ARHGAP18	1.24174	1.80699	1.07477	0.424565	0.405851	0.901237	0.505576	0.281577	0.376016	ARHGAP18|HGNC Symbol|Rho GTPase activating protein 18 [Source:HGNC Symbol;Acc:HGNC:21035]|ENSG00000146376|ENST00000368149	14435.3	17924.9	26084.4	15514.6
ENSP00000232564	1	146.42	GNB4	1.24278	1.95653	2.99759	0.540695	0.0534615	0.9057	0.553515	0.0802579	0.377491	GNB4|HGNC Symbol|guanine nucleotide binding protein (G protein), beta polypeptide 4 [Source:HGNC Symbol;Acc:HGNC:20731]|ENSG00000114450|ENST00000232564	20973.5	26065.5	41035.4	62870
ENSP00000357621	1	21.42	HDAC2	0.914451	1.35372	1.08148	0.694832	0.10534	0.917453	0.624585	0.117842	0.381999	HDAC2|HGNC Symbol|histone deacetylase 2 [Source:HGNC Symbol;Acc:HGNC:4853]|ENSG00000196591|ENST00000368632	334783	306142	453203	362060
ENSP00000366124	1	23.72	CST3	31.5766	1.52758	1.80593	0.764691	0.943812	0.927315	0.640061	0.501221	0.384924	CST3|HGNC Symbol|cystatin C [Source:HGNC Symbol;Acc:HGNC:2475]|ENSG00000101439|ENST00000376925	1044.11	32969.5	1594.96	1885.6
ENSP00000410217	1	26.48	BIN2	1.12979	1.60835	1.03239	0.512682	0.322123	0.94718	0.542952	0.240594	0.390803	BIN2|HGNC Symbol|bridging integrator 2 [Source:HGNC Symbol;Acc:HGNC:1053]|ENSG00000110934|ENST00000452142	67065.4	75769.8	107864	69237.8
ENSP00000336741	1	27.23	DHX15	1.23484	1.69937	1.86119	0.301682	0.0576239	0.955302	0.449895	0.0852813	0.39254	DHX15|HGNC Symbol|DEAH (Asp-Glu-Ala-His) box helicase 15 [Source:HGNC Symbol;Acc:HGNC:2738]|ENSG00000109606|ENST00000336812	17689.4	21843.7	30060.8	32923.4
ENSP00000290863	1	15.83	ACE	1.05806	0.332749	0.488573	0.432567	0.584804	0.95526	0.509578	0.360705	0.39254	ACE|HGNC Symbol|angiotensin I converting enzyme [Source:HGNC Symbol;Acc:HGNC:2707]|ENSG00000159640|ENST00000290863	61068.1	64613.8	20320.3	29836.2
ENSP00000312435	1	19.62	DAG1	0.690978	0.914444	0.974681	0.250181	0.808261	0.956478	0.427106	0.45258	0.392627	DAG1|HGNC Symbol|dystroglycan 1 [Source:HGNC Symbol;Acc:HGNC:2666]|ENSG00000173402|ENST00000308775	98638.3	68156.9	90199.2	96140.9
ENSP00000278823	1	23.28	MTA2	0.624439	0.686328	0.920206	0.299855	0.399725	0.959367	0.449895	0.279555	0.393417	MTA2|HGNC Symbol|metastasis associated 1 family member 2 [Source:HGNC Symbol;Acc:HGNC:7411]|ENSG00000149480|ENST00000278823	88648.6	55355.6	60842	81574.9
ENSP00000359716;ENSP00000359714	1	52.49	PRKACB	1.16567	2.19815	0.660486	0.399188	0.33697	0.963973	0.496694	0.248769	0.394408	PRKACB|HGNC Symbol|protein kinase, cAMP-dependent, beta catalytic subunit [Source:HGNC Symbol;Acc:HGNC:9381]|ENSG00000142875|ENST00000370682	21602.8	25181.6	47486.2	14268.3
ENSP00000254801	1	25.45	JCHAIN	1.30494	0.763723	0.935886	0.666903	0.650899	0.969748	0.608155	0.390859	0.396078	JCHAIN|HGNC Symbol|joining chain of multimeric IgA and IgM [Source:HGNC Symbol;Acc:HGNC:5713]|ENSG00000132465|ENST00000254801	127191	165976	97138.5	119036
ENSP00000230036	1	43.58	GPLD1	0.656756	0.802928	1.04441	0.0316635	0.146543	0.984826	0.16051	0.143099	0.399432	GPLD1|HGNC Symbol|glycosylphosphatidylinositol specific phospholipase D1 [Source:HGNC Symbol;Acc:HGNC:4459]|ENSG00000112293|ENST00000230036	997863	655352	801211	1.04218e+06
ENSP00000282382	1	26.49	TMED7-TICAM2	6.39001	4.95616	1.07957	0.809906	0.277055	0.986366	0.647324	0.215107	0.399659	TMED7-TICAM2|HGNC Symbol|TMED7-TICAM2 readthrough [Source:HGNC Symbol;Acc:HGNC:33945]|ENSG00000251201|ENST00000282382	12633.2	80726.3	62612.1	13638.5
ENSP00000262878	1	22.65	SAMHD1	1.01861	1.00463	1.00963	0.929601	0.958209	0.988509	0.667629	0.505651	0.400129	SAMHD1|HGNC Symbol|SAM domain and HD domain 1 [Source:HGNC Symbol;Acc:HGNC:15925]|ENSG00000101347|ENST00000262878	200433	204162	201361	202363
ENSP00000262097	1	24.5	ASAH1	2.05279	0.875349	0.777438	0.299125	0.753243	0.990787	0.449895	0.431959	0.400653	ASAH1|HGNC Symbol|N-acylsphingosine amidohydrolase (acid ceramidase) 1 [Source:HGNC Symbol;Acc:HGNC:735]|ENSG00000104763|ENST00000262097	53358.6	109534	46707.4	41482.9
ENSP00000286371	1	26.64	ATP1B3	1.30469	0.719576	0.957899	0.254144	0.235207	0.995445	0.427512	0.1914	0.401185	ATP1B3|HGNC Symbol|ATPase, Na+/K+ transporting, beta 3 polypeptide [Source:HGNC Symbol;Acc:HGNC:806]|ENSG00000069849|ENST00000286371	331690	432752	238676	317726
ENSP00000313875	1	26.2	CD46	0.849056	0.922475	0.98716	0.398289	0.641965	0.99525	0.496465	0.38616	0.401185	CD46|HGNC Symbol|CD46 molecule, complement regulatory protein [Source:HGNC Symbol;Acc:HGNC:6953]|ENSG00000117335|ENST00000322875	1.39827e+06	1.18721e+06	1.28987e+06	1.38032e+06
ENSP00000466625	1	270.04	KRT19	2.64879	0.616674	0.857671	0.299657	0.735749	0.996044	0.449895	0.426298	0.401185	KRT19|HGNC Symbol|keratin 19, type I [Source:HGNC Symbol;Acc:HGNC:6436]|ENSG00000171345|ENST00000593096	469870	1.24459e+06	289757	402994

## Sheet: deregulated proteins
Supplementary table 5: list of radiation-deregulated proteins (≥ 2 unique peptides, n-fold ≤ 0,7 or ≥ 1,3 and q-value ≤ 0,05)
	0,1 Gy					2 Gy					6 Gy
	protein	n-fold	protein	n-fold		protein	n-fold	protein	n-fold		protein	n-fold	protein	n-fold
	ANXA7	0.7	COPB2	1.6		A2M	0.7	ALOX12	1.7		A2M	0.4	ACTN1	1.3
	HLA-DPB1	0.5	DEK	2.9		APOA1	0.6	ANO6	2.3		ALB	0.7	ACTN4	1.9
	HPX	0.6	EIF3A	1.9		ARG1	0.6	ANPEP	1.6		APMAP	0.7	ADGRE5	1.7
	PZP	0.4	EIF3C	2.1		C9	0.5	ANXA6	1.3		APOA4	0.6	ALDOA	1.7
	VWF	0.397798	EIF3E	4.1		CCR7	0.7	AP1B1	4.1		APOB	0.6	ALOX12	1.7
			LMAN1	10.4		CD5	0.6	ARL6IP5	1.5		APOC3	0.6	ANO6	2.7
			LMAN2	1.9		CFB	0.5	ARPC1B	1.4		APOE	0.5	ANPEP	2
			MYH9	1.4		CFI	0.4	ARPC2	1.5		ARG1	0.6	ANXA11	1.3
			MYL12A	2.2		DSC1	0.6	ARPC4-TTLL3	1.4		BLMH	0.6	ANXA5	1.4
			MYL6	1.7		DSP	0.5	ATP2A3	1.3		C3	0.7	ANXA6	1.7
			MYL9	2.6		EMILIN1	0.7	BCAP31	1.7		C4B	0.5	AP1B1	5.3
			PSMA6	5.4		FGB	0.7	BTK	1.7		C9	0.4	ARHGDIA	1.6
			STXBP3	1.6		FGG	0.5	CALR	1.9		CAPZA2	0.5	ARHGDIB	1.4
			VASP	1.8		FLG2	0.4	CAMP	1.3		CCR7	0.7	ARL6IP5	1.4
	sum	5		14		GGH	0.4	CAND1	2.6		CFB	0.2	ARPC1B	1.3
						GP9	0.7	CAP1	1.6		CFI	0.2	ARPC4-TTLL3	1.3
						GSDMA	0.4	CAPZA1	1.4		DSC1	0.5	ATIC	2.9
						GZMB	0.5	CD151	1.5		DSG1	0.7	ATP1A1	1.3
						HP	0.5	CLTC	1.4		DSP	0.6	ATP2C1	1.6
						HPX	0.5	COPA	1.8		ECM1	0.5	B2M	1.5
						HRNR	0.3	COPB2	1.9		EIF3I	0.6	BCAP31	1.3
						IGLL5	0.7	DEK	2.2		EMILIN1	0.6	BSG	1.4
						ITIH2	0.5	EFTUD2	3.9		EMILIN2	0.4	CA2	2.4
						ITIH4	0.5	EIF3A	3.1		ENDOD1	0.6	CAB39	1.6
						JUP	0.4	EIF3C	2.1		FCN1	0.7	CALR	2.2
						KPRP	0.2	EIF3E	3.2		FGG	0.6	CAND1	2
						KRT1	0.4	ESYT1	2.4		FLG	0.4	CAP1	1.5
						KRT14	0.5	FAS	1.8		FLG2	0.3	CAPN1	1.4
						KRT5	0.5	FLOT1	1.3		GGCT	0.7	CD151	1.7
						KRT78	0.7	GANAB	1.3		GGH	0.3	CD2	2.2
						KRT80	0.4	GNAZ	1.5		GP9	0.7	CD247	1.4
						MYO1G	0.7	GP1BA	1.3		HBA2	0.6	CD36	1.4
						NAGK	0.5	GSTO1	1.4		HBB	0.7	CD55	1.8
						PON1	0.5	GYG1	4.4		HP	0.3	CDC42	1.7
						PSMA7	0.6	HIST1H1C	1.6		HPX	0.3	CFL1	1.5
						SERPINB12	0.3	HNRNPC	2.2		HRNR	0.4	CLTC	1.4
						SIT1	0.7	HSP90AA1	1.3		IGF2R	0.4	COPA	1.4
						SLC7A5	0.7	HSP90AB1	1.3		IGLL5	0.4	COTL1	1.4
						SRSF1	0.6	INF2	6		IQGAP2	0.5	CPNE1	1.6
						TF	0.6	LMAN1	7.3		ITIH2	0.3	CXCR4	1.4
						TFRC	0.7	MVP	1.5		ITIH4	0.3	DIP2B	1.4
						TGM1	0.3	MYH9	1.5		JUP	0.4	DNM1L	1.7
						THBS1	0.7	MYL12A	1.9		KRT1	0.6	EEF2	1.4
						TPP1	0.5	MYL6	1.7		KRT13	0.2	EIF3A	2
						VWF	0.5	MYL9	2		KRT14	0.6	EIF3C	1.6
								MYLK	1.4		KRT5	0.6	ENO1	1.5
								NAPA	1.5		KRT78	0.6	ESYT1	1.9
								NCL	1.4		LRBA	0.7	EVI2B	1.8
								P4HB	1.9		LTBP1	0.7	EZR	1.8
								PCBP1	2.7		MMP19	0.2	F11R	1.3
								PDCD10	1.5		NAGK	0.2	FAS	4.8
								PPP2R1B	2.6		NCKAP1L	0.6	FCER1G	1.6
								PRDX6	1.3		NPM1	0.3	FCGR2A	1.7
								PRKAR1A	1.6		PLA2G7	0.6	FLNA	1.3
								PRKDC	4.3		PLSCR1	0.7	FMNL1	1.9
								PRPF8	2.1		PON1	0.3	GCA	1.4
								PSMA6	2.9		PPP2CB	0.2	GDI2	1.6
								PSME1	4.5		PRDX5	0.6	GMPR	1.3
								PTTG1IP	1.8		PSMA7	0.7	GNB2	1.8
								RASA3	1.8		PSMB3	0.3	GP1BA	1.6
								RPL13	1.9		RASAL3	0.6	GSTO1	1.4
								RPL18	1.5		RPL10	0.5	GYG1	6.4
								RPL4	1.7		RPL17-C18orf32	0.6	H3F3B	2
								RPS19	8.1		RPL19	0.5	HIST1H1C	1.4
								RPS2	1.5		RPL24	0.1	HIST1H4F	1.6
								RPS3	2.2		RPL3	0.7	HLA-DQA1	2.2
								RPS5	1.8		RPL35	0.1	HLA-DRA	1.8
								RTN2	1.3		RPL5	0.3	HNRNPC	1.9
								SAR1A	1.3		S100A14	0.1	ICAM1	1.8
								SF3B2	3.2		SERPINB12	0.4	ICAM3	1.4
								SNRNP200	1.9		SLC44A2	0.6	IL2RA	1.9
								SRC	1.8		SNRNP200	0.5	INF2	5.2
								STK10	3.6		SRSF1	0.7	IST1	2
								STXBP3	2.2		TF	0.6	ITGA2B	1.4
								TAGLN2	1.5		TGM1	0.4	ITGAM	1.8
								TGFBI	1.6		THBS1	0.7	ITGAX	2.8
								TGOLN2	4.2		TMED10	0.4	ITGB1	1.3
								TM9SF2	3		TPP1	0.2	JAM3	1.4
								TMED10	1.7		VPS28	0.5	LCK	1.9
								TPM4	2.1		VWF	0.4	LCP1	1.6
								TUBB	1.5				LDHA	1.5
								VAMP8	1.3				LDHB	1.9
								XRCC6	1.5				LIMS1	1.4
								YBX1	1.7				LMAN1	8.3
								YWHAG	1.5				LMAN2	1.7
						sum	45		85				LNPEP	12.6
													LTF	1.3
													MARCKS	1.5
													MSN	1.3
													NAP1L1	1.9
													NAPA	1.7
													P4HB	1.6
													PARK7	2.2
													PARVB	1.4
													PCBP1	2
													PDCD10	1.9
													PFKL	1.4
													PPP1CA	1.6
													PPP2R1B	3.2
													PRDX2	1.3
													PRDX6	1.4
													PRKDC	5.5
													PRSS1	2.2
													PSMA6	2.3
													PSMD2	2
													PSME1	5.7
													PSME2	2.5
													PTGFRN	1.8
													PTPN6	1.8
													PTPRC	1.3
													PTPRCAP	1.5
													PTPRJ	1.4
													PTTG1IP	1.5
													RAB11B	1.4
													RAB1A	1.9
													RAB27B	1.5
													RAC1	3.7
													RAC2	1.6
													RAP1B	1.4
													RAP2B	1.5
													RAP2C	1.6
													RASA3	1.7
													RPL11	1.6
													RPL13	1.4
													RPL18	1.6
													RPS18	1.5
													RPS2	1.5
													RPS3	1.5
													RPS5	2
													RRAS	1.6
													RSU1	1.6
													S100A10	1.8
													S100A11	1.8
													SAR1A	1.5
													SERPINB1	1.6
													SF3B1	5.8
													SF3B2	3.2
													SLC16A3	1.6
													SLC4A1	1.4
													SLC7A5	1.5
													SRC	1.6
													STK10	5
													STXBP3	2.5
													TAGLN2	2
													TGOLN2	3.6
													TKT	1.7
													TM9SF2	2
													TNIK	2.1
													TPM4	1.6
													TTYH3	3.6
													TYMP	1.5
													VAMP8	1.5
													VCP	2.3
													XRCC5	1.4
													XRCC6	1.8
													YBX1	1.4
													YWHAE	1.6
													YWHAG	1.5
													YWHAH	1.5
													YWHAZ	1.6
											sum	80		160

## Sheet: proteins - molecular functions
	Supplementary table 6: in silico analysis of radiation-deregulated proteins using Ingenuity pathway analysis software
	enriched molecular function - proteins deregulated after 0.1 Gy
	Category	p-value	Molecules
	Cellular Movement	1,67E-06-4,59E-02	COPB2,DEK,EIF3A,EIF3E,MYH9,MYL12A,MYL9,VASP,VWF
	Cell-To-Cell Signaling and Interaction	1,56E-05-4,81E-02	DEK,EIF3A,HLA-DPB1,LMAN2,MYH9,STXBP3,VASP,VWF
	Cellular Assembly and Organization	2E-05-4,74E-02	COPB2,DEK,EIF3A,LMAN1,MYH9,MYL6,MYL9,STXBP3,VASP,VWF
	Cellular Development	7,97E-05-4,74E-02	COPB2,DEK,EIF3A,EIF3C,EIF3E,HLA-DPB1,MYH9,MYL9,VASP,VWF
	Cellular Growth and Proliferation	7,97E-05-4,74E-02	COPB2,DEK,EIF3A,EIF3C,EIF3E,HLA-DPB1,MYH9,MYL9,VASP,VWF
	Cell Death and Survival	9,08E-05-4,44E-02	COPB2,EIF3A,EIF3C,EIF3E,MYH9,PSMA6,VASP
	Protein Synthesis	1,8E-04-4,06E-02	EIF3A,EIF3C,EIF3E,MYH9,STXBP3,VASP,VWF
	Cell Cycle	6,29E-04-4,67E-02	DEK,EIF3E,MYH9,MYL9,VASP
	Cellular Function and Maintenance	6,88E-04-4,74E-02	COPB2,DEK,LMAN1,LMAN2,MYH9,STXBP3,VASP,VWF
	Molecular Transport	6,88E-04-3,32E-02	LMAN2,MYH9,STXBP3,VWF
	Gene Expression	7,22E-04-3,07E-03	EIF3A,EIF3C,EIF3E
	Cell Morphology	7,69E-04-4,74E-02	DEK,MYH9,MYL6,VASP,VWF
	DNA Replication, Recombination, and Repair	7,69E-04-4,92E-02	DEK,EIF3A
	Post-Translational Modification	7,69E-04-7,67E-03	VASP
	RNA Trafficking	3,07E-03-3,07E-03	EIF3A
	Carbohydrate Metabolism	6,14E-03-6,14E-03	MYH9
	Lipid Metabolism	6,14E-03-1,07E-02	MYH9,VWF
	Small Molecule Biochemistry	6,14E-03-4,44E-02	MYH9,VWF
	Cellular Compromise	6,9E-03-6,9E-03	MYL6,VWF
	Cell Signaling	7,67E-03-4,44E-02	VASP,VWF
	Protein Trafficking	3,32E-02-3,32E-02	LMAN2,MYH9
	Vitamin and Mineral Metabolism	4,44E-02-4,44E-02	VWF
	enriched molecular function - proteins deregulated after 2 Gy
	Category	p-value	Molecules
	Cellular Compromise	2,38E-12-4,21E-03	ANO6,ANPEP,CALR,CAMP,CAND1,CAP1,COPA,DSP,FAS,FLG2,GGH,GP1BA,GYG1,HP,HPX,HRNR,INF2,ITIH4,JUP,KRT1,MVP,MYLK,PDCD10,PRKDC,SERPINB12,SRC,STK10,TAGLN2,TGM1,VAMP8,VWF,XRCC6,YBX1
	Cell Death and Survival	1,07E-11-4,21E-03	ALOX12,ANO6,ANPEP,ANXA6,ARL6IP5,BCAP31,CALR,CAMP,CD151,CFB,CFI,COPA,COPB2,DEK,DSP,EFTUD2,EIF3A,EIF3C,EIF3E,FAS,GSDMA,GZMB,HIST1H1C,HNRNPC,ITIH4,JUP,MVP,MYLK,NAPA,NCL,P4HB,PDCD10,PON1,PPP2R1B,PRKAR1A,PRKDC,PRPF8,PSMA6,RPL13,RPS19,RPS3,RPS5,SAR1A,SF3B2,SNRNP200,SRC,TAGLN2,TGM1,TMED10,VWF,XRCC6,YBX1,YWHAG
	Protein Synthesis	5,88E-10-4,11E-03	ALOX12,ANPEP,ANXA6,ARPC1B,ARPC2,CALR,CAPZA1,EIF3A,EIF3C,EIF3E,FAS,GZMB,JUP,KRT1,MYH9,NCL,P4HB,PCBP1,PDCD10,RPL13,RPL18,RPL4,RPS19,RPS2,RPS3,RPS5,SRC,STXBP3,TGM1,TMED10,VAMP8,VWF,XRCC6,YBX1
	RNA Damage and Repair	1,36E-09-2,24E-08	EIF3E,NCL,RPL13,RPL18,RPL4,RPS19,RPS2,RPS3,RPS5
	Cellular Function and Maintenance	2,17E-06-4,21E-03	ANPEP,ANXA6,ARPC2,BCAP31,CALR,CAMP,CAP1,CD151,COPA,COPB2,DEK,DSP,FAS,GP1BA,GZMB,HP,HPX,HRNR,JUP,LMAN1,MYH9,MYLK,NAPA,NCL,PON1,PRKAR1A,PRKDC,RPL4,RPS3,SRC,STXBP3,TGM1,TMED10,VAMP8,VWF,XRCC6,YBX1
	Cell-To-Cell Signaling and Interaction	7,23E-06-4,21E-03	ALOX12,ANPEP,CALR,CAMP,CD151,DEK,DSP,FAS,GNAZ,GP1BA,GZMB,JUP,KRT1,MYH9,MYLK,NAPA,NCL,P4HB,PDCD10,PON1,SRC,STXBP3,VWF
	DNA Replication, Recombination, and Repair	8,48E-06-4,21E-03	ARPC1B,CAMP,EIF3A,FAS,GZMB,HNRNPC,PRKDC,PRPF8,SF3B2,SNRNP200,XRCC6,YBX1
	Lipid Metabolism	1,1E-05-4,21E-03	ALOX12,CAMP,CFB,FAS,GZMB,MYH9,PON1,SRC,VWF
	Small Molecule Biochemistry	1,1E-05-4,21E-03	ALOX12,CAMP,CFB,FAS,GGH,GZMB,HPX,MYH9,PON1,SRC,TGM1,VWF
	Cellular Movement	1,43E-05-4,21E-03	ALOX12,ANO6,ANPEP,ARPC1B,ARPC2,CALR,CAMP,CAP1,CD151,CFB,COPB2,DEK,DSP,EIF3A,EIF3E,FAS,GNAZ,GP1BA,GZMB,HP,INF2,JUP,MYH9,MYL12A,MYL9,MYLK,NCL,P4HB,PDCD10,PRKAR1A,PTTG1IP,RPS19,SRC,TAGLN2,VWF,YBX1,YWHAG
	Cellular Growth and Proliferation	1,52E-05-4,21E-03	ANO6,ANPEP,ANXA6,CALR,CAMP,CD151,COPB2,DEK,EIF3A,EIF3C,EIF3E,FAS,GP1BA,GZMB,HPX,JUP,MVP,MYH9,MYL9,MYLK,NCL,PDCD10,PRKAR1A,PRPF8,RPS19,RPS3,SNRNP200,SRC,TAGLN2,VWF,XRCC6,YBX1,YWHAG
	Cell Morphology	2,54E-05-4,21E-03	ANO6,ANXA6,ARPC2,BCAP31,CALR,CAMP,CAP1,CD151,DEK,DSP,FAS,GP1BA,GZMB,INF2,JUP,KRT1,KRT80,MYH9,MYLK,PRKDC,SRC,TGM1,VWF,XRCC6,YBX1
	Cellular Assembly and Organization	3,72E-05-4,21E-03	ANPEP,ARPC1B,ARPC2,CALR,CAMP,CAP1,COPB2,DSP,EIF3A,FAS,GZMB,INF2,JUP,LMAN1,MYH9,MYL9,MYLK,NAPA,PDCD10,PON1,PRKAR1A,PRKDC,RPL4,RPS3,SAR1A,SRC,STXBP3,TMED10,TPM4,VAMP8,VWF,YBX1,YWHAG
	Cell Cycle	4,53E-05-4,21E-03	ALOX12,CALR,CAP1,DEK,EIF3E,FAS,GP1BA,HNRNPC,HP,INF2,MYL9,NCL,PRKDC,PRPF8,SF3B2,SNRNP200,SRC,XRCC6,YBX1,YWHAG
	Molecular Transport	5,71E-05-4,21E-03	ANO6,ANXA6,AP1B1,ARL6IP5,BCAP31,CALR,CAMP,CAND1,CAP1,CFB,FAS,HP,HPX,INF2,JUP,MVP,MYH9,NAPA,P4HB,PON1,PTTG1IP,RTN2,SAR1A,SRC,STXBP3,TMED10,VAMP8,VWF
	Cellular Development	6,99E-05-4,21E-03	ANO6,ANPEP,ANXA6,CALR,CAMP,CD151,COPB2,DEK,EIF3A,EIF3C,EIF3E,FAS,GZMB,HNRNPC,HPX,JUP,MVP,MYH9,MYL9,MYLK,NCL,PDCD10,PRKAR1A,PRPF8,RPS19,RPS3,SNRNP200,SRC,TAGLN2,VWF,XRCC6,YBX1,YWHAG
	Post-Translational Modification	1,05E-04-4,21E-03	ALOX12,ANPEP,ARPC1B,CAPZA1,DSP,FAS,GZMB,KRT1,MYH9,RPS3,SRC,TGM1,VAMP8
	RNA Post-Transcriptional Modification	1,67E-04-3,75E-04	EFTUD2,HNRNPC,PCBP1,PRPF8,RPS19,RPS2,SF3B2,SNRNP200,YBX1
	Protein Trafficking	1,89E-04-1,93E-03	AP1B1,CALR,CAP1,JUP,MYH9,NAPA,PTTG1IP,SRC,TMED10
	Carbohydrate Metabolism	4,83E-04-4,21E-03	CAMP,CFB,MYH9,PON1,SRC
	Cellular Response to Therapeutics	4,83E-04-4,83E-04	PRKDC,XRCC6
	Gene Expression	9,06E-04-2,12E-03	ALOX12,CALR,EIF3C,EIF3E,FAS,HNRNPC,HP,NCL,PRKDC,RPS3,RPS5,SRC,YBX1,YWHAG
	Cell Signaling	9,69E-04-9,69E-04	ARPC1B,CAPZA1,FAS,RPS3,SRC,VAMP8
	Protein Degradation	3,53E-03-3,53E-03	ALOX12,ANPEP,FAS,GZMB,MYH9,SRC
	Amino Acid Metabolism	4,21E-03-4,21E-03	GGH,TGM1
	Drug Metabolism	4,21E-03-4,21E-03	GGH
	enriched molecular function - proteins deregulated after 6 Gy
	Category	p-value	Molecules
	Cellular Compromise	6,81E-39-2,85E-06	A2M,ACTN1,ACTN4,ADGRE5,ALDOA,ANO6,ANPEP,ANXA5,B2M,CAB39,CAND1,CAP1,CAPN1,CD2,CD247,CD36,CD55,CDC42,COTL1,CPNE1,EEF2,F11R,FAS,FCER1G,FCGR2A,FLG2,FLNA,GCA,GDI2,GGH,GP1BA,GYG1,HP,HRNR,ICAM1,IGF2R,IL2RA,INF2,IST1,ITGA2B,ITGAM,ITGAX,ITGB1,ITIH4,JUP,LCK,LIMS1,LTF,NPM1,PDCD10,PFKL,phosphate,PRDX6,PRKDC,PSMD2,PTPN6,PTPRC,PTPRJ,RAB27B,RAC1,RAC2,RAP1B,RAP2B,RAP2C,S100A11,SERPINB1,SERPINB12,SRC,STK10,TAGLN2…
	Cellular Movement	6,53E-25-2,83E-06	A2M,ACTN1,ACTN4,ADGRE5,ALDOA,ALOX12,ANO6,ANPEP,ANXA5,APOE,ARHGDIA,ARHGDIB,ARPC1B,BSG,CA2,CALR,CAP1,CAPN1,CD151,CD2,CD247,CD36,CD55,CDC42,CFB,CFL1,CLTC,CXCR4,DNM1L,EIF3A,EMILIN2,ENO1,EZR,F11R,FAS,FCER1G,FCGR2A,FLNA,GNB2,GP1BA,HP,ICAM1,IGF2R,IGLL1/IGLL5,IL2RA,INF2,ITGA2B,ITGAM,ITGAX,ITGB1,JAM3,JUP,LCK,LCP1,LDHA,LIMS1,LTF,MARCKS,MMP19,MSN,NPM1,P4HB,PARK7,PARVB,PDCD10,PRDX2,PRDX6,PTPN6,PTPRC,PTPRJ,PT…
	Cell-To-Cell Signaling and Interaction	3,05E-23-2,49E-06	A2M,ACTN1,ACTN4,ADGRE5,ALOX12,ANO6,ANPEP,ANXA5,APOE,B2M,BCAP31,BSG,CALR,CAPN1,CD151,CD2,CD247,CD36,CD55,CDC42,CFL1,CLTC,CXCR4,DNM1L,EIF3A,EMILIN2,EZR,F11R,FAS,FCER1G,FCGR2A,FLNA,GP1BA,HLA-DQA1,HLA-DRA,ICAM1,ICAM3,IGF2R,IL2RA,ITGA2B,ITGAM,ITGAX,ITGB1,JAM3,JUP,LCK,LCP1,LIMS1,LMAN2,LTF,MARCKS,MMP19,MSN,NAPA,NPM1,P4HB,PARK7,PARVB,PDCD10,PON1,PRDX2,PRKDC,PRSS1,PSME1,PSME2,PTPN6,PTPRC,PTPRJ,RAB27B,RAC1…
	Cell Death and Survival	1,91E-20-2,02E-06	A2M,ACTN4,ALDOA,ALOX12,ANO6,ANPEP,ANXA11,ANXA5,ANXA6,APOE,ARHGDIA,ARHGDIB,ARL6IP5,ATP1A1,ATP2C1,B2M,BCAP31,BSG,CA2,CALR,CAPN1,CD151,CD2,CD247,CD36,CD55,CDC42,CFB,CFI,CFL1,CLTC,COPA,CXCR4,DNM1L,EEF2,EIF3A,EIF3C,EMILIN2,ENO1,EZR,FAS,FCER1G,FCGR2A,FLNA,GNB2,HIST1H1C,HNRNPC,ICAM1,ICAM3,IGF2R,IL2RA,ITGAM,ITGB1,ITIH4,JUP,LCK,LDHA,LIMS1,LTF,MSN,NAPA,NPM1,P4HB,PARK7,PARVB,PDCD10,phosphate,PON1,PPP1CA,PPP…
	Cellular Growth and Proliferation	6,49E-20-2,42E-06	A2M,ACTN1,ACTN4,ALDOA,ANO6,ANPEP,ANXA6,APOE,ARHGDIA,ARHGDIB,B2M,BSG,CALR,CD151,CD2,CD247,CD36,CD55,CDC42,CXCR4,EEF2,EIF3A,EIF3C,EMILIN2,EVI2B,EZR,FAS,FCER1G,FCGR2A,FLNA,GP1BA,H3F3A/H3F3B,HIST1H4F,HLA-DQA1,HPX,ICAM1,IGF2R,IGLL1/IGLL5,IL2RA,INF2,ITGA2B,ITGAM,ITGAX,ITGB1,JAM3,JUP,LCK,LCP1,LDHA,LTF,MMP19,MSN,NPM1,PARVB,PDCD10,phosphate,PRDX2,PRKDC,PSMB3,PTPN6,PTPRC,PTPRCAP,PTPRJ,RAC1,RAC2,RAP1B,RPL11…
	Cellular Development	1,22E-19-2,79E-06	A2M,ACTN1,ACTN4,ALDOA,ANO6,ANPEP,ANXA6,APOE,ARHGDIA,ARHGDIB,B2M,BSG,CALR,CD151,CD2,CD247,CD36,CD55,CDC42,CXCR4,EEF2,EIF3A,EIF3C,EMILIN2,EVI2B,EZR,FAS,FCER1G,FCGR2A,FLNA,GP1BA,H3F3A/H3F3B,HIST1H4F,HLA-DQA1,HLA-DRA,HNRNPC,HPX,ICAM1,IGF2R,IGLL1/IGLL5,IL2RA,INF2,ITGA2B,ITGAM,ITGAX,ITGB1,JAM3,JUP,LCK,LCP1,LDHA,LTF,MMP19,MSN,NPM1,PARVB,PDCD10,phosphate,PRDX2,PRKDC,PSMB3,PTPN6,PTPRC,PTPRCAP,PTPRJ,RAC1,R…
	Cellular Function and Maintenance	1,64E-17-2,16E-06	A2M,ACTN1,ACTN4,ALDOA,ANO6,ANPEP,ANXA5,ANXA6,APOE,ARHGDIA,ARHGDIB,ATP1A1,ATP2C1,B2M,BCAP31,BSG,CA2,CALR,CAND1,CAP1,CAPN1,CD151,CD2,CD247,CD36,CD55,CDC42,CFL1,CLTC,CXCR4,DNM1L,EEF2,EZR,F11R,FAS,FCER1G,FCGR2A,FLNA,FMNL1,GP1BA,HLA-DQA1,HP,HPX,ICAM1,ICAM3,IGF2R,IL2RA,ITGA2B,ITGAM,ITGAX,ITGB1,JAM3,JUP,KRT13,LCK,LCP1,LDHA,LIMS1,LMAN1,LMAN2,LNPEP,LTF,MARCKS,MMP19,MSN,NPM1,PARK7,PARVB,phosphate,PON1,PPP1…
	Cell Morphology	2,93E-16-2,85E-06	A2M,ACTN1,ACTN4,ALOX12,ANO6,ANPEP,ANXA5,ANXA6,APOE,ARHGDIA,ATP2C1,B2M,BCAP31,BSG,CAP1,CAPN1,CD151,CD2,CD247,CD36,CDC42,CFL1,CLTC,CXCR4,DNM1L,EEF2,EZR,F11R,FAS,FCER1G,FCGR2A,FLNA,FMNL1,GP1BA,HLA-DQA1,ICAM1,ICAM3,IGF2R,IGLL1/IGLL5,IL2RA,ITGA2B,ITGAM,ITGB1,JUP,LCK,LCP1,LDHA,LIMS1,LNPEP,MARCKS,MMP19,MSN,NPM1,PARK7,PARVB,phosphate,PON1,PRDX2,PRDX6,PRKDC,PTPN6,PTPRC,PTPRJ,RAB1A,RAB27B,RAC1,RAC2,RAP1B,R…
	Protein Synthesis	1,66E-14-1,54E-06	A2M,ACTN4,ALOX12,ANPEP,ANXA5,ANXA6,APOE,ARHGDIA,B2M,BSG,CALR,CAPN1,CD247,CDC42,CFL1,CPNE1,DNM1L,EEF2,EIF3A,EIF3C,ENO1,EZR,F11R,FAS,FCER1G,FCGR2A,FLNA,H3F3A/H3F3B,HIST1H4F,ICAM1,IST1,ITGB1,ITIH2,JUP,LCK,LIMS1,LNPEP,LTF,MMP19,NPM1,P4HB,PARK7,PCBP1,PDCD10,PFKL,PPP1CA,PSMB3,PSMD2,PTPRC,RAC1,RPL10,RPL11,RPL13,RPL18,RPL24,RPL35,RPL5,RPS18,RPS2,RPS3,RPS5,S100A10,SERPINB1,SLC4A1,SRC,STXBP3,TGM1,TGOLN2,TM…
	Cell Signaling	4E-13-1,03E-06	A2M,ALOX12,ANXA6,APOE,ARHGDIA,ARHGDIB,B2M,BSG,CALR,CD2,CD247,CD36,CD55,CDC42,CFL1,CXCR4,FAS,FCER1G,FCGR2A,FLNA,GDI2,GNB2,ICAM1,IGF2R,INF2,ITGA2B,ITGAM,ITGB1,LCK,PARK7,phosphate,PPP2CB,PRDX2,PTPN6,PTPRC,PTPRJ,RAC1,RAC2,RAP1B,RAP2B,RRAS,RSU1,SRC,VWF,YWHAE
	Post-Translational Modification	4E-13-1,81E-07	BSG,CALR,CD2,CD247,CD36,CD55,CFL1,CXCR4,FAS,FCER1G,FCGR2A,FLNA,ITGA2B,ITGAM,ITGB1,LCK,PARK7,PRKDC,PTPN6,PTPRC,PTPRJ,RAC1,SRC,STK10,TNIK,VWF
	Molecular Transport	1,13E-12-5,35E-07	A2M,ACTN4,ALOX12,ANO6,ANXA6,AP1B1,APOE,ARHGDIA,ARL6IP5,ATP1A1,ATP2C1,B2M,BCAP31,BSG,CA2,CALR,CAND1,CD2,CD247,CD36,CDC42,CFL1,CLTC,CPNE1,CXCR4,DNM1L,EZR,F11R,FAS,FCER1G,FCGR2A,FLNA,GDI2,GNB2,HP,HPX,ICAM1,IGF2R,INF2,IST1,ITGAM,ITGB1,JUP,LCK,LMAN2,LTF,MSN,NAPA,NPM1,P4HB,phosphate,PON1,PRDX2,PRDX6,PTPN6,PTPRC,PTPRJ,PTTG1IP,RAB11B,RAB1A,RAB27B,RAC1,RAC2,RAP2B,S100A10,SAR1A,SLC16A3,SLC4A1,SLC7A5,SRC,ST…
	Cellular Assembly and Organization	3,49E-12-2,49E-06	A2M,ACTN1,ACTN4,ADGRE5,ALDOA,ANPEP,ANXA5,APOE,ARHGDIA,ATP2C1,B2M,BSG,CALR,CAP1,CAPN1,CD151,CD2,CD36,CDC42,CFL1,CLTC,CXCR4,DNM1L,EZR,F11R,FAS,FCGR2A,FLNA,FMNL1,H3F3A/H3F3B,ICAM1,ICAM3,IGF2R,ITGA2B,ITGAM,ITGB1,JAM3,JUP,KRT13,LCK,LCP1,LIMS1,LMAN1,LTF,MARCKS,MSN,NAPA,NPM1,PARK7,PARVB,PDCD10,PON1,PRKDC,PTPRC,PTPRJ,RAB1A,RAC1,RAC2,RAP1B,RPS3,RRAS,RSU1,S100A10,S100A11,SRC,STXBP3,TGOLN2,TMED10,TNIK,TPP1,…
	Vitamin and Mineral Metabolism	2,89E-10-5,13E-08	A2M,ALOX12,ANXA6,APOE,B2M,CALR,CD2,CD247,CDC42,CXCR4,FAS,FCER1G,FCGR2A,GNB2,ICAM1,IGF2R,INF2,ITGAM,ITGB1,LCK,phosphate,PRDX2,PTPN6,PTPRC,PTPRJ,RAC1,RAC2,RAP2B,SRC,YWHAE
	Protein Trafficking	1,18E-09-9,88E-07	A2M,ACTN4,AP1B1,APOE,ARHGDIA,BSG,CALR,CD2,CD247,CD36,CDC42,CFL1,DNM1L,ENO1,EZR,F11R,FAS,FCER1G,FCGR2A,FLNA,GDI2,HIST1H4F,IGF2R,IST1,ITGB1,JUP,LMAN2,NAPA,NPM1,PFKL,PTTG1IP,RAB1A,RAC1,S100A10,SRC,TGM1,TMED10,TNIK,XRCC5,XRCC6,YWHAH,YWHAZ
	Free Radical Scavenging	1,2E-09-2,26E-06	APOE,ARHGDIA,ARHGDIB,CD36,CDC42,CFB,DNM1L,FAS,FCGR2A,FLNA,HP,ICAM1,ITGAM,ITGAX,ITGB1,ITIH4,LCK,LDHA,LTF,PARK7,PRDX2,PRDX6,PTPN6,RAC1,RAC2,RRAS,SRC,YWHAZ
	RNA Damage and Repair	1,78E-09-1,78E-09	RPL10,RPL11,RPL13,RPL18,RPL24,RPL35,RPL5,RPS18,RPS2,RPS3,RPS5
	Protein Degradation	1,38E-07-1,38E-07	ALOX12,ANPEP,APOE,CALR,CAPN1,CFL1,CPNE1,FAS,FLNA,IST1,ITGB1,LNPEP,MMP19,NPM1,PARK7,PDCD10,PSMB3,PSMD2,PTPRC,RPL11,RPL5,SERPINB1,SRC,TPP1,VCP
	Cell Cycle	1,69E-07-4,1E-07	ACTN4,ALOX12,CALR,CAP1,CD2,CDC42,CFL1,CXCR4,FAS,FLNA,GP1BA,H3F3A/H3F3B,HNRNPC,HP,INF2,ITGAM,ITGB1,LCK,LTF,MSN,NPM1,PRKDC,PTPN6,PTPRC,RAC1,SRC,XRCC5,XRCC6,YBX1,YWHAE,YWHAG,YWHAZ
	Gene Expression	4,1E-07-4,1E-07	ALOX12,CALR,CD2,CFL1,CXCR4,FAS,H3F3A/H3F3B,HNRNPC,HP,ITGAM,LCK,LTF,NPM1,PRKDC,PTPN6,PTPRC,RAC1,SRC,XRCC5,YBX1,YWHAE,YWHAG,YWHAZ
	DNA Replication, Recombination, and Repair	1E-06-1E-06	FAS,NPM1,PRKDC,XRCC5,YBX1
	Lipid Metabolism	1,9E-06-1,9E-06	ANXA6,APOE,ATP1A1,MARCKS,PTPRC,RAC1
	Small Molecule Biochemistry	1,9E-06-1,9E-06	ANXA6,APOE,ATP1A1,MARCKS,PTPRC,RAC1
